# Supplementary material for: 6-(1-Adamant­yl)-3-(2-chloro­phen­yl)-1,2,4-triazolo[3,4-b][1,3,4]thia­diazole
Source: Acta Crystallogr Sect E Struct Rep Online. 2011 Mar 31;67(Pt 4):o1022. doi: 10.1107/S1600536811011391 (PMC3099922; doi:10.1107/S1600536811011391)
Supplement: Supplementary file 1 [file e-67-o1022-sup1.cif]

##############################################################################
###                                                                        ###
###        Electronic paper (Acta Crystallographica Section E)             ###
###                                                                        ###
##############################################################################
#                                                                            #
# This CIF contains the data in a paper accepted for publication in Acta     #
# Crystallographica Section E. It conforms to the requirements of Notes      #
# for Authors for Section E, and has been peer reviewed under the auspices   #
# of the IUCr Commission on Journals.                                        #
#                                                                            #
# Full details of the Crystallographic Information File format               #
# are given in the paper "The Crystallographic Information File (CIF):       #
# a New Standard Archive File for Crystallography" by S. R. Hall, F. H.      #
# Allen and I. D. Brown [Acta Cryst. (1991), A47, 655-685].                  #
#                                                                            #
# The current version of the core CIF dictionary is obtainable from          #
# ftp://ftp.iucr.org/pub/cif_core.dic. The current version number is 2.4.    #
#                                                                            #
# Software is freely available for graphical display of the structure(s) in  #
# this CIF.  For information consult the CIF home page http://www.iucr.org/  #
# cif/home.html                                                              #
#                                                                            #
# This file may be used for bona fide research purposes within the           #
# scientific community so long as proper attribution is given to the journal # 
# article from which it was obtained.                                        #
#                                                                            #
##############################################################################
                                             
data_global
_audit_creation_method     ?
_journal_date_recd_electronic     2011-03-19
_journal_date_accepted     2011-03-28
_journal_name_full     'Acta Crystallographica, Section E'
_journal_year     2011
_journal_volume     67
_journal_issue      4
_journal_page_first     o1022
_journal_page_last     o1022
_journal_paper_category     QO
_journal_coeditor_code     GK2358
_publ_contact_author
;
Muhammad Nawaz Tahir
University of Sargodha
Department of Physics
Sargodha
Pakistan
# For Crystallography
;
_publ_contact_author_email     'dmntahir_uos@yahoo.com'
_publ_contact_author_fax     '0092 48 32 22 121'
_publ_contact_author_phone     '0092 48 92 30 914'
_publ_section_title
;\
6-(1-Adamantyl)-3-(2-chlorophenyl)-1,2,4-triazolo[3,4-<i>b</i>][1,3,4]\
thiadiazole
;
loop_
    _publ_author_name
    _publ_author_address
    'Tahir, M. Nawaz'
;
Department of Physics
University of Sargodha
Sargodha
Pakistan
;
    'Khan, Mahmood-ul-Hassan'
;
Department of Chemistry
Quaid-i-Azam University
Islamabad 45320
Pakistan
;
    'Hammed, Shahid'
;
Department of Chemistry
Quaid-i-Azam University
Islamabad 45320
Pakistan
;
    'Bokhari, Tanveer Hussain'
;
Department of Chemistry
GC University
Faisalabad
Pakistan
;
    'Saira Hina'
;
Department of Animal Sciences
Quaid-i-Azam University
Islamabad 45320
Pakistan
;
data_I
_audit_creation_method     SHELXL-97
_chemical_name_systematic
;
6-(1-Adamantyl)-3-(2-chlorophenyl)-1,2,4-triazolo[3,4-<i>b</i>][1,3,4]
thiadiazole
;
_chemical_name_common     ?
_chemical_formula_moiety     'C19 H19 Cl N4 S'
_chemical_formula_sum     'C19 H19 Cl N4 S'
_chemical_formula_iupac     'C19 H19 Cl N4 S'
_chemical_formula_weight     370.89
_chemical_melting_point     ?
_symmetry_cell_setting     monoclinic
_symmetry_space_group_name_H-M     'C 2/c'
_symmetry_space_group_name_Hall     '-C 2yc'
loop_
    _symmetry_equiv_pos_site_id
    _symmetry_equiv_pos_as_xyz
    1 x,y,z
    2 -x,y,1/2-z
    3 -x,-y,-z
    4 x,-y,1/2+z
    5 1/2+x,1/2+y,z
    6 1/2-x,1/2+y,1/2-z
    7 1/2-x,1/2-y,-z
    8 1/2+x,1/2-y,1/2+z
_cell_length_a     24.5210(12)
_cell_length_b     9.1356(5)
_cell_length_c     19.1943(16)
_cell_angle_alpha     90
_cell_angle_beta     124.2820(10)
_cell_angle_gamma     90
_cell_volume     3552.8(4)
_cell_formula_units_Z     8
_cell_measurement_reflns_used     2676
_cell_measurement_theta_min     2.45
_cell_measurement_theta_max     25.25
_cell_measurement_temperature     296(2)
_exptl_crystal_description     prism
_exptl_crystal_colour     Colorless
_exptl_crystal_size_max     0.28
_exptl_crystal_size_mid     0.24
_exptl_crystal_size_min     0.20
_exptl_crystal_density_diffrn     1.387
_exptl_crystal_density_meas     ?
_exptl_crystal_density_method     'not measured'
_exptl_crystal_F_000     1552
_exptl_absorpt_coefficient_mu     0.342
_exptl_absorpt_correction_type     multi-scan
_exptl_absorpt_process_details     '(SADABS; Bruker, 2005)'
_exptl_absorpt_correction_T_min     0.945
_exptl_absorpt_correction_T_max     0.956
_exptl_special_details
;
;
_diffrn_ambient_temperature     296(2)
_diffrn_radiation_type     MoK\a
_diffrn_radiation_wavelength     0.71073
_diffrn_radiation_source     'fine-focus sealed tube'
_diffrn_radiation_monochromator     graphite
_diffrn_measurement_device_type     'Bruker Kappa APEXII CCD'
_diffrn_measurement_method     \w
_diffrn_detector_area_resol_mean     8.20
_diffrn_reflns_number     16675
_diffrn_reflns_av_R_equivalents     0.0245
_diffrn_reflns_av_sigmaI/netI     0.0174
_diffrn_reflns_theta_min     2.45
_diffrn_reflns_theta_max     25.25
_diffrn_reflns_theta_full     25.25
_diffrn_measured_fraction_theta_max     0.997
_diffrn_measured_fraction_theta_full     0.997
_diffrn_reflns_limit_h_min     -29
_diffrn_reflns_limit_h_max     29
_diffrn_reflns_limit_k_min     -10
_diffrn_reflns_limit_k_max     10
_diffrn_reflns_limit_l_min     -23
_diffrn_reflns_limit_l_max     19
_diffrn_standards_number     0
_diffrn_standards_interval_count     .
_diffrn_standards_interval_time     .
_diffrn_standards_decay_%     .
_refine_special_details
;
Refinement of <i>F</i>^2^ against ALL reflections. The weighted <i>R</i>-factor
<i>wR</i> and goodness of fit <i>S</i> are based on <i>F</i>^2^, conventional
<i>R</i>-factors <i>R</i> are based on <i>F</i>, with <i>F</i> set to zero for
negative <i>F</i>^2^. The threshold expression of <i>F</i>^2^ >
\s(<i>F</i>^2^) is used only for calculating <i>R</i>-factors(gt) <i>etc</i>.
and is not relevant to the choice of reflections for refinement.
<i>R</i>-factors based on <i>F</i>^2^ are statistically about twice as large
as those based on <i>F</i>, and <i>R</i>- factors based on ALL data will be
even larger.
;
_reflns_number_total     3202
_reflns_number_gt     2676
_reflns_threshold_expression     I>2\s(I)
_refine_ls_structure_factor_coef     Fsqd
_refine_ls_matrix_type     full
_refine_ls_R_factor_all     0.0580
_refine_ls_R_factor_gt     0.0476
_refine_ls_wR_factor_gt     0.1137
_refine_ls_wR_factor_ref     0.1246
_refine_ls_goodness_of_fit_ref     1.023
_refine_ls_restrained_S_all     1.057
_refine_ls_number_reflns     3202
_refine_ls_number_parameters     257
_refine_ls_number_restraints     84
_refine_ls_hydrogen_treatment     constr
_refine_ls_weighting_scheme     calc
_refine_ls_weighting_details
         'calc w=1/[\s^2^(Fo^2^)+(0.0489P)^2^+7.1182P] where P=(Fo^2^+2Fc^2^)/3'
_atom_sites_solution_hydrogens     geom
_atom_sites_solution_primary     direct
_atom_sites_solution_secondary     difmap
_refine_ls_shift/su_max     0.000
_refine_ls_shift/su_mean     0.000
_refine_diff_density_max     0.377
_refine_diff_density_min     -0.395
_refine_ls_extinction_method     none
_refine_ls_extinction_coef     ?
loop_
    _atom_type_symbol
    _atom_type_description
    _atom_type_scat_dispersion_real
    _atom_type_scat_dispersion_imag
    _atom_type_scat_source
    'C' 'C' 0.0033 0.0016
                         'International Tables Vol C Tables 4.2.6.8 and 6.1.1.4'
    'H' 'H' 0.0000 0.0000
                         'International Tables Vol C Tables 4.2.6.8 and 6.1.1.4'
    'N' 'N' 0.0061 0.0033
                         'International Tables Vol C Tables 4.2.6.8 and 6.1.1.4'
    'S' 'S' 0.1246 0.1234
                         'International Tables Vol C Tables 4.2.6.8 and 6.1.1.4'
    'Cl' 'Cl' 0.1484 0.1585
                         'International Tables Vol C Tables 4.2.6.8 and 6.1.1.4'
_computing_data_collection     'APEX2 (Bruker, 2009)'
_computing_cell_refinement     'SAINT (Bruker, 2009)'
_computing_data_reduction     'SAINT (Bruker, 2009)'
_computing_structure_solution     'SHELXS97 (Sheldrick, 2008)'
_computing_structure_refinement     'SHELXL97 (Sheldrick, 2008)'
_computing_molecular_graphics
                  'ORTEP-3 for Windows (Farrugia, 1997) and PLATON (Spek, 2009)'
_computing_publication_material
;
WinGX (Farrugia, 1999) and PLATON (Spek, 2009)
;
loop_
    _atom_site_type_symbol
    _atom_site_label
    _atom_site_fract_x
    _atom_site_fract_y
    _atom_site_fract_z
    _atom_site_U_iso_or_equiv
    _atom_site_adp_type
    _atom_site_calc_flag
    _atom_site_refinement_flags
    _atom_site_occupancy
    _atom_site_disorder_assembly
    _atom_site_disorder_group
    Cl Cl1 0.42498(4) -0.09216(11) 0.63099(6) 0.0770(3) Uani d . 1 . .
    S S1 0.22506(3) -0.34790(7) 0.36430(5) 0.0495(2) Uani d . 1 . .
    N N1 0.40695(10) -0.4767(2) 0.50704(13) 0.0461(5) Uani d . 1 . .
    N N2 0.34112(10) -0.5233(2) 0.45569(14) 0.0489(5) Uani d . 1 . .
    N N3 0.34555(9) -0.2822(2) 0.45879(12) 0.0368(4) Uani d . 1 . .
    N N4 0.31664(9) -0.1464(2) 0.43225(12) 0.0396(5) Uani d . 1 . .
    C C1 0.46844(11) -0.2418(3) 0.54892(15) 0.0401(5) Uani d . 1 . .
    C C2 0.48003(13) -0.1275(3) 0.60326(17) 0.0491(6) Uani d . 1 . .
    C C3 0.53567(14) -0.0420(3) 0.6378(2) 0.0650(8) Uani d . 1 . .
    H H3 0.5428 0.0344 0.6741 0.078 Uiso calc R 1 . .
    C C4 0.58072(14) -0.0703(4) 0.6184(2) 0.0696(9) Uani d . 1 . .
    H H4 0.6180 -0.0117 0.6408 0.083 Uiso calc R 1 . .
    C C5 0.57103(14) -0.1844(4) 0.5661(2) 0.0637(8) Uani d . 1 . .
    H H5 0.6021 -0.2040 0.5540 0.076 Uiso calc R 1 . .
    C C6 0.51534(12) -0.2698(3) 0.53154(17) 0.0500(6) Uani d . 1 . .
    H H6 0.5090 -0.3471 0.4962 0.060 Uiso calc R 1 . .
    C C7 0.40903(11) -0.3331(3) 0.50811(14) 0.0382(5) Uani d . 1 . .
    C C8 0.30660(12) -0.4025(3) 0.42871(15) 0.0405(5) Uani d . 1 . .
    C C9 0.25384(11) -0.1642(3) 0.38309(15) 0.0386(5) Uani d . 1 A .
    C C10 0.20638(10) -0.0380(2) 0.34271(13) 0.0377(5) Uani d D 1 . .
    C C11 0.1416(3) -0.0728(7) 0.3342(6) 0.0373(9) Uiso d PD 0.25 A 1
    H H11A 0.1213 -0.1588 0.2992 0.045 Uiso calc PR 0.25 A 1
    H H11B 0.1507 -0.0935 0.3894 0.045 Uiso calc PR 0.25 A 1
    C C12 0.0944(3) 0.0576(7) 0.2947(6) 0.0373(9) Uiso d PD 0.25 A 1
    H H12A 0.0523 0.0341 0.2868 0.045 Uiso calc PR 0.25 A 1
    C C13 0.1255(4) 0.1924(9) 0.3516(6) 0.0373(9) Uiso d PD 0.25 A 1
    H H13A 0.1319 0.1733 0.4055 0.045 Uiso calc PR 0.25 A 1
    H H13B 0.0958 0.2751 0.3258 0.045 Uiso calc PR 0.25 A 1
    C C14 0.1920(3) 0.2299(7) 0.3657(4) 0.0373(9) Uiso d PD 0.25 A 1
    H H14A 0.2120 0.3150 0.4029 0.045 Uiso calc PR 0.25 A 1
    C C15 0.2375(3) 0.0958(6) 0.4042(4) 0.0373(9) Uiso d PD 0.25 A 1
    H H15A 0.2442 0.0713 0.4576 0.045 Uiso calc PR 0.25 A 1
    H H15B 0.2802 0.1187 0.4147 0.045 Uiso calc PR 0.25 A 1
    C C16 0.1821(6) 0.2592(12) 0.2807(6) 0.0373(9) Uiso d PD 0.25 A 1
    H H16A 0.1554 0.3464 0.2554 0.045 Uiso calc PR 0.25 A 1
    H H16B 0.2246 0.2766 0.2895 0.045 Uiso calc PR 0.25 A 1
    C C17 0.1489(4) 0.1321(10) 0.2219(5) 0.0373(9) Uiso d PD 0.25 A 1
    H H17A 0.1409 0.1563 0.1671 0.045 Uiso calc PR 0.25 A 1
    C C18 0.1966(5) 0.0022(10) 0.2603(4) 0.0373(9) Uiso d PD 0.25 A 1
    H H18A 0.1787 -0.0805 0.2220 0.045 Uiso calc PR 0.25 A 1
    H H18B 0.2386 0.0284 0.2697 0.045 Uiso calc PR 0.25 A 1
    C C19 0.0834(4) 0.0920(13) 0.2096(5) 0.0373(9) Uiso d PD 0.25 A 1
    H H19A 0.0644 0.0075 0.1728 0.045 Uiso calc PR 0.25 A 1
    H H19B 0.0527 0.1729 0.1830 0.045 Uiso calc PR 0.25 A 1
    C C21 0.1331(2) -0.0855(7) 0.2940(6) 0.0375(9) Uiso d PD 0.25 A 2
    H H21A 0.1236 -0.1540 0.2499 0.045 Uiso calc PR 0.25 A 2
    H H21B 0.1252 -0.1350 0.3323 0.045 Uiso calc PR 0.25 A 2
    C C22 0.0868(3) 0.0464(8) 0.2548(6) 0.0375(9) Uiso d PD 0.25 A 2
    H H22 0.0409 0.0136 0.2251 0.045 Uiso calc PR 0.25 A 2
    C C23 0.1012(4) 0.1573(10) 0.3227(6) 0.0375(9) Uiso d PD 0.25 A 2
    H H23A 0.0938 0.1127 0.3626 0.045 Uiso calc PR 0.25 A 2
    H H23B 0.0719 0.2406 0.2972 0.045 Uiso calc PR 0.25 A 2
    C C24 0.1732(4) 0.2079(7) 0.3686(4) 0.0375(9) Uiso d PD 0.25 A 2
    H H24A 0.1827 0.2795 0.4121 0.045 Uiso calc PR 0.25 A 2
    C C25 0.2187(4) 0.0749(8) 0.4100(4) 0.0375(9) Uiso d PD 0.25 A 2
    H H25A 0.2108 0.0297 0.4492 0.045 Uiso calc PR 0.25 A 2
    H H25B 0.2644 0.1067 0.4414 0.045 Uiso calc PR 0.25 A 2
    C C26 0.1824(5) 0.2796(11) 0.3037(7) 0.0375(9) Uiso d PD 0.25 A 2
    H H26A 0.1518 0.3607 0.2769 0.045 Uiso calc PR 0.25 A 2
    H H26B 0.2269 0.3179 0.3319 0.045 Uiso calc PR 0.25 A 2
    C C27 0.1704(4) 0.1704(10) 0.2380(6) 0.0375(9) Uiso d PD 0.25 A 2
    H H27 0.1776 0.2165 0.1977 0.045 Uiso calc PR 0.25 A 2
    C C28 0.2171(5) 0.0392(9) 0.2801(5) 0.0375(9) Uiso d PD 0.25 A 2
    H H28A 0.2625 0.0726 0.3097 0.045 Uiso calc PR 0.25 A 2
    H H28B 0.2096 -0.0299 0.2372 0.045 Uiso calc PR 0.25 A 2
    C C29 0.0985(4) 0.1168(12) 0.1920(5) 0.0375(9) Uiso d PD 0.25 A 2
    H H29A 0.0686 0.1987 0.1643 0.045 Uiso calc PR 0.25 A 2
    H H29B 0.0896 0.0460 0.1491 0.045 Uiso calc PR 0.25 A 2
    C C31 0.1576(5) -0.0417(11) 0.3677(8) 0.0785(15) Uiso d PD 0.25 A 3
    H H31A 0.1812 -0.0366 0.4286 0.094 Uiso calc PR 0.25 A 3
    H H31B 0.1330 -0.1328 0.3490 0.094 Uiso calc PR 0.25 A 3
    C C32 0.1099(4) 0.0882(12) 0.3274(7) 0.0785(15) Uiso d PD 0.25 A 3
    H H32 0.0791 0.0893 0.3447 0.094 Uiso calc PR 0.25 A 3
    C C33 0.1494(6) 0.2305(11) 0.3531(9) 0.0785(15) Uiso d PD 0.25 A 3
    H H33A 0.1751 0.2404 0.4139 0.094 Uiso calc PR 0.25 A 3
    H H33B 0.1192 0.3128 0.3288 0.094 Uiso calc PR 0.25 A 3
    C C34 0.1956(5) 0.2334(8) 0.3235(8) 0.0785(15) Uiso d PD 0.25 A 3
    H H34 0.2187 0.3274 0.3367 0.094 Uiso calc PR 0.25 A 3
    C C35 0.2448(4) 0.1059(7) 0.3665(8) 0.0785(15) Uiso d PD 0.25 A 3
    H H35A 0.2745 0.1042 0.3483 0.094 Uiso calc PR 0.25 A 3
    H H35B 0.2708 0.1187 0.4272 0.094 Uiso calc PR 0.25 A 3
    C C36 0.1556(9) 0.202(2) 0.2287(8) 0.0785(15) Uiso d PD 0.25 A 3
    H H36A 0.1244 0.2813 0.1993 0.094 Uiso calc PR 0.25 A 3
    H H36B 0.1854 0.2018 0.2106 0.094 Uiso calc PR 0.25 A 3
    C C37 0.1198(6) 0.0651(14) 0.2040(7) 0.0785(15) Uiso d PD 0.25 A 3
    H H37 0.0947 0.0539 0.1426 0.094 Uiso calc PR 0.25 A 3
    C C38 0.1697(6) -0.0608(14) 0.2470(3) 0.0785(15) Uiso d PD 0.25 A 3
    H H38A 0.1470 -0.1543 0.2308 0.094 Uiso calc PR 0.25 A 3
    H H38B 0.2006 -0.0595 0.2307 0.094 Uiso calc PR 0.25 A 3
    C C39 0.0727(5) 0.064(2) 0.2324(7) 0.0785(15) Uiso d PD 0.25 A 3
    H H39A 0.0401 0.1412 0.2031 0.094 Uiso calc PR 0.25 A 3
    H H39B 0.0497 -0.0285 0.2175 0.094 Uiso calc PR 0.25 A 3
    C C41 0.1975(4) 0.0257(9) 0.4083(4) 0.0441(9) Uiso d PD 0.25 A 4
    H H41A 0.2398 0.0576 0.4569 0.053 Uiso calc PR 0.25 A 4
    H H41B 0.1797 -0.0480 0.4266 0.053 Uiso calc PR 0.25 A 4
    C C42 0.1501(4) 0.1560(8) 0.3699(4) 0.0441(9) Uiso d PD 0.25 A 4
    H H42 0.1439 0.1989 0.4118 0.053 Uiso calc PR 0.25 A 4
    C C43 0.1781(5) 0.2705(7) 0.3403(6) 0.0441(9) Uiso d PD 0.25 A 4
    H H43A 0.2207 0.3036 0.3879 0.053 Uiso calc PR 0.25 A 4
    H H43B 0.1487 0.3543 0.3175 0.053 Uiso calc PR 0.25 A 4
    C C44 0.1860(4) 0.2064(8) 0.2727(6) 0.0441(9) Uiso d PD 0.25 A 4
    H H44 0.2041 0.2811 0.2545 0.053 Uiso calc PR 0.25 A 4
    C C45 0.2336(4) 0.0758(7) 0.3108(6) 0.0441(9) Uiso d PD 0.25 A 4
    H H45A 0.2768 0.1087 0.3572 0.053 Uiso calc PR 0.25 A 4
    H H45B 0.2384 0.0320 0.2685 0.053 Uiso calc PR 0.25 A 4
    C C46 0.1191(5) 0.1544(13) 0.1969(6) 0.0441(9) Uiso d PD 0.25 A 4
    H H46A 0.0890 0.2368 0.1720 0.053 Uiso calc PR 0.25 A 4
    H H46B 0.1245 0.1134 0.1545 0.053 Uiso calc PR 0.25 A 4
    C C47 0.0902(4) 0.0383(9) 0.2250(5) 0.0441(9) Uiso d PD 0.25 A 4
    H H47 0.0472 0.0048 0.1770 0.053 Uiso calc PR 0.25 A 4
    C C48 0.1387(3) -0.0905(9) 0.2653(5) 0.0441(9) Uiso d PD 0.25 A 4
    H H48A 0.1449 -0.1340 0.2241 0.053 Uiso calc PR 0.25 A 4
    H H48B 0.1206 -0.1647 0.2830 0.053 Uiso calc PR 0.25 A 4
    C C49 0.0839(4) 0.1042(13) 0.2933(6) 0.0441(9) Uiso d PD 0.25 A 4
    H H49A 0.0536 0.1864 0.2698 0.053 Uiso calc PR 0.25 A 4
    H H49B 0.0653 0.0315 0.3111 0.053 Uiso calc PR 0.25 A 4
loop_
    _atom_site_aniso_label
    _atom_site_aniso_U_11
    _atom_site_aniso_U_22
    _atom_site_aniso_U_33
    _atom_site_aniso_U_12
    _atom_site_aniso_U_13
    _atom_site_aniso_U_23
    Cl1 0.0670(5) 0.0945(7) 0.0839(6) -0.0140(4) 0.0512(5) -0.0385(5)
    S1 0.0379(3) 0.0375(4) 0.0665(4) -0.0041(3) 0.0254(3) 0.0007(3)
    N1 0.0481(12) 0.0389(12) 0.0539(13) 0.0067(9) 0.0302(10) 0.0041(10)
    N2 0.0478(12) 0.0370(11) 0.0633(14) 0.0022(9) 0.0321(11) 0.0025(10)
    N3 0.0373(10) 0.0314(10) 0.0416(10) 0.0017(8) 0.0221(9) 0.0017(8)
    N4 0.0365(10) 0.0327(10) 0.0468(11) 0.0028(8) 0.0218(9) 0.0036(9)
    C1 0.0353(12) 0.0388(13) 0.0413(12) 0.0075(10) 0.0186(10) 0.0054(10)
    C2 0.0433(13) 0.0497(15) 0.0520(15) 0.0018(11) 0.0254(12) -0.0045(12)
    C3 0.0523(16) 0.0581(18) 0.075(2) -0.0104(14) 0.0298(15) -0.0187(15)
    C4 0.0445(16) 0.067(2) 0.087(2) -0.0107(14) 0.0306(16) -0.0064(17)
    C5 0.0416(15) 0.076(2) 0.077(2) 0.0046(14) 0.0353(15) 0.0031(17)
    C6 0.0409(13) 0.0523(16) 0.0546(15) 0.0084(12) 0.0255(12) 0.0012(12)
    C7 0.0384(12) 0.0385(13) 0.0392(12) 0.0061(10) 0.0227(10) 0.0020(10)
    C8 0.0414(13) 0.0362(12) 0.0482(14) -0.0020(10) 0.0278(11) -0.0002(11)
    C9 0.0377(12) 0.0350(12) 0.0449(13) -0.0011(10) 0.0244(11) 0.0014(10)
    C10 0.0327(11) 0.0374(12) 0.0427(12) 0.0016(9) 0.0210(10) 0.0038(10)
_geom_special_details
;
 All esds (except the esd in the dihedral angle between two l.s. planes)
 are estimated using the full covariance matrix.  The cell esds are taken
 into account individually in the estimation of esds in distances, angles
 and torsion angles; correlations between esds in cell parameters are only
 used when they are defined by crystal symmetry.  An approximate (isotropic)
 treatment of cell esds is used for estimating esds involving l.s. planes.
;
loop_
    _geom_bond_atom_site_label_1
    _geom_bond_atom_site_label_2
    _geom_bond_site_symmetry_2
    _geom_bond_distance
    _geom_bond_publ_flag
    Cl1 C2 . 1.737(3) ?
    S1 C8 . 1.729(2) ?
    S1 C9 . 1.777(2) ?
    N1 C7 . 1.313(3) ?
    N1 N2 . 1.402(3) ?
    N2 C8 . 1.307(3) ?
    N3 C8 . 1.354(3) ?
    N3 C7 . 1.369(3) ?
    N3 N4 . 1.376(3) ?
    N4 C9 . 1.285(3) ?
    C1 C2 . 1.388(4) ?
    C1 C6 . 1.390(3) ?
    C1 C7 . 1.465(3) ?
    C2 C3 . 1.376(4) ?
    C3 C4 . 1.375(4) ?
    C3 H3 . 0.9300 ?
    C4 C5 . 1.372(5) ?
    C4 H4 . 0.9300 ?
    C5 C6 . 1.376(4) ?
    C5 H5 . 0.9300 ?
    C6 H6 . 0.9300 ?
    C9 C10 . 1.506(3) ?
    C10 C18 . 1.506(4) ?
    C10 C41 . 1.510(4) ?
    C10 C31 . 1.520(5) ?
    C10 C35 . 1.529(5) ?
    C10 C11 . 1.536(4) ?
    C10 C45 . 1.537(4) ?
    C10 C38 . 1.537(5) ?
    C10 C28 . 1.538(4) ?
    C10 C25 . 1.543(4) ?
    C10 C21 . 1.549(4) ?
    C10 C48 . 1.553(4) ?
    C11 C12 . 1.531(5) ?
    C11 H11A . 0.9700 ?
    C11 H11B . 0.9700 ?
    C12 C19 . 1.532(5) ?
    C12 C13 . 1.533(5) ?
    C12 H12A . 0.9800 ?
    C13 C14 . 1.534(5) ?
    C13 H13A . 0.9700 ?
    C13 H13B . 0.9700 ?
    C14 C16 . 1.533(5) ?
    C14 C15 . 1.538(5) ?
    C14 H14A . 0.9800 ?
    C15 H15A . 0.9700 ?
    C15 H15B . 0.9700 ?
    C16 C17 . 1.500(13) ?
    C16 H16A . 0.9700 ?
    C16 H16B . 0.9700 ?
    C17 C19 . 1.531(5) ?
    C17 C18 . 1.532(5) ?
    C17 H17A . 0.9800 ?
    C18 H18A . 0.9700 ?
    C18 H18B . 0.9700 ?
    C19 H19A . 0.9700 ?
    C19 H19B . 0.9700 ?
    C21 C22 . 1.531(5) ?
    C21 H21A . 0.9700 ?
    C21 H21B . 0.9700 ?
    C22 C23 . 1.527(5) ?
    C22 C29 . 1.529(5) ?
    C22 H22 . 0.9800 ?
    C23 C24 . 1.534(5) ?
    C23 H23A . 0.9700 ?
    C23 H23B . 0.9700 ?
    C24 C26 . 1.533(5) ?
    C24 C25 . 1.534(5) ?
    C24 H24A . 0.9800 ?
    C25 H25A . 0.9700 ?
    C25 H25B . 0.9700 ?
    C26 C27 . 1.502(12) ?
    C26 H26A . 0.9700 ?
    C26 H26B . 0.9700 ?
    C27 C28 . 1.536(5) ?
    C27 C29 . 1.541(5) ?
    C27 H27 . 0.9800 ?
    C28 H28A . 0.9700 ?
    C28 H28B . 0.9700 ?
    C29 H29A . 0.9700 ?
    C29 H29B . 0.9700 ?
    C31 C32 . 1.535(5) ?
    C31 H31A . 0.9700 ?
    C31 H31B . 0.9700 ?
    C32 C39 . 1.527(5) ?
    C32 C33 . 1.528(5) ?
    C32 H32 . 0.9800 ?
    C33 C34 . 1.528(5) ?
    C33 H33A . 0.9700 ?
    C33 H33B . 0.9700 ?
    C34 C36 . 1.530(5) ?
    C34 C35 . 1.540(5) ?
    C34 H34 . 0.9800 ?
    C35 H35A . 0.9700 ?
    C35 H35B . 0.9700 ?
    C36 C37 . 1.447(19) ?
    C36 H36A . 0.9700 ?
    C36 H36B . 0.9700 ?
    C37 C39 . 1.529(5) ?
    C37 C38 . 1.537(5) ?
    C37 H37 . 0.9800 ?
    C38 H38A . 0.9700 ?
    C38 H38B . 0.9700 ?
    C39 H39A . 0.9700 ?
    C39 H39B . 0.9700 ?
    C41 C42 . 1.532(5) ?
    C41 H41A . 0.9700 ?
    C41 H41B . 0.9700 ?
    C42 C43 . 1.525(5) ?
    C42 C49 . 1.527(5) ?
    C42 H42 . 0.9800 ?
    C43 C44 . 1.533(5) ?
    C43 H43A . 0.9700 ?
    C43 H43B . 0.9700 ?
    C44 C46 . 1.532(5) ?
    C44 C45 . 1.537(5) ?
    C44 H44 . 0.9800 ?
    C45 H45A . 0.9700 ?
    C45 H45B . 0.9700 ?
    C46 C47 . 1.531(14) ?
    C46 H46A . 0.9700 ?
    C46 H46B . 0.9700 ?
    C47 C49 . 1.528(5) ?
    C47 C48 . 1.537(5) ?
    C47 H47 . 0.9800 ?
    C48 H48A . 0.9700 ?
    C48 H48B . 0.9700 ?
    C49 H49A . 0.9700 ?
    C49 H49B . 0.9700 ?
loop_
    _geom_angle_atom_site_label_1
    _geom_angle_atom_site_label_2
    _geom_angle_atom_site_label_3
    _geom_angle_site_symmetry_1
    _geom_angle_site_symmetry_3
    _geom_angle
    _geom_angle_publ_flag
    C8 S1 C9 . . 87.73(11) ?
    C7 N1 N2 . . 109.47(19) ?
    C8 N2 N1 . . 104.77(19) ?
    C8 N3 C7 . . 105.86(19) ?
    C8 N3 N4 . . 118.77(18) ?
    C7 N3 N4 . . 135.24(19) ?
    C9 N4 N3 . . 108.23(19) ?
    C2 C1 C6 . . 118.2(2) ?
    C2 C1 C7 . . 123.4(2) ?
    C6 C1 C7 . . 118.4(2) ?
    C3 C2 C1 . . 121.2(3) ?
    C3 C2 Cl1 . . 118.5(2) ?
    C1 C2 Cl1 . . 120.3(2) ?
    C4 C3 C2 . . 119.5(3) ?
    C4 C3 H3 . . 120.3 ?
    C2 C3 H3 . . 120.3 ?
    C5 C4 C3 . . 120.5(3) ?
    C5 C4 H4 . . 119.8 ?
    C3 C4 H4 . . 119.8 ?
    C4 C5 C6 . . 119.9(3) ?
    C4 C5 H5 . . 120.0 ?
    C6 C5 H5 . . 120.0 ?
    C5 C6 C1 . . 120.7(3) ?
    C5 C6 H6 . . 119.6 ?
    C1 C6 H6 . . 119.6 ?
    N1 C7 N3 . . 108.0(2) ?
    N1 C7 C1 . . 126.5(2) ?
    N3 C7 C1 . . 125.3(2) ?
    N2 C8 N3 . . 111.9(2) ?
    N2 C8 S1 . . 139.2(2) ?
    N3 C8 S1 . . 108.93(17) ?
    N4 C9 C10 . . 122.7(2) ?
    N4 C9 S1 . . 116.27(17) ?
    C10 C9 S1 . . 121.00(16) ?
    C9 C10 C18 . . 110.3(3) ?
    C9 C10 C41 . . 107.4(3) ?
    C9 C10 C31 . . 109.8(4) ?
    C9 C10 C35 . . 109.7(4) ?
    C31 C10 C35 . . 112.8(5) ?
    C9 C10 C11 . . 110.5(3) ?
    C18 C10 C11 . . 113.4(4) ?
    C9 C10 C45 . . 109.8(3) ?
    C41 C10 C45 . . 111.7(4) ?
    C9 C10 C38 . . 105.9(5) ?
    C31 C10 C38 . . 109.8(5) ?
    C35 C10 C38 . . 108.7(5) ?
    C9 C10 C28 . . 109.3(3) ?
    C9 C10 C25 . . 110.5(3) ?
    C28 C10 C25 . . 107.9(4) ?
    C9 C10 C21 . . 113.2(3) ?
    C28 C10 C21 . . 108.0(4) ?
    C25 C10 C21 . . 107.8(4) ?
    C9 C10 C48 . . 110.8(3) ?
    C41 C10 C48 . . 109.8(4) ?
    C45 C10 C48 . . 107.3(4) ?
    C12 C11 C10 . . 109.9(4) ?
    C12 C11 H11A . . 109.7 ?
    C10 C11 H11A . . 109.7 ?
    C12 C11 H11B . . 109.7 ?
    C10 C11 H11B . . 109.7 ?
    H11A C11 H11B . . 108.2 ?
    C11 C12 C19 . . 108.5(7) ?
    C11 C12 C13 . . 109.8(5) ?
    C19 C12 C13 . . 108.3(7) ?
    C11 C12 H12A . . 110.1 ?
    C19 C12 H12A . . 110.1 ?
    C13 C12 H12A . . 110.1 ?
    C12 C13 C14 . . 110.9(5) ?
    C12 C13 H13A . . 109.5 ?
    C14 C13 H13A . . 109.5 ?
    C12 C13 H13B . . 109.5 ?
    C14 C13 H13B . . 109.5 ?
    H13A C13 H13B . . 108.0 ?
    C16 C14 C13 . . 109.7(7) ?
    C16 C14 C15 . . 106.7(7) ?
    C13 C14 C15 . . 108.6(5) ?
    C16 C14 H14A . . 110.6 ?
    C13 C14 H14A . . 110.6 ?
    C15 C14 H14A . . 110.6 ?
    C14 C15 C10 . . 110.2(4) ?
    C14 C15 H15A . . 109.6 ?
    C10 C15 H15A . . 109.6 ?
    C14 C15 H15B . . 109.6 ?
    C10 C15 H15B . . 109.6 ?
    H15A C15 H15B . . 108.1 ?
    C17 C16 C14 . . 111.0(7) ?
    C17 C16 H16A . . 109.4 ?
    C14 C16 H16A . . 109.4 ?
    C17 C16 H16B . . 109.4 ?
    C14 C16 H16B . . 109.4 ?
    H16A C16 H16B . . 108.0 ?
    C16 C17 C19 . . 112.3(7) ?
    C16 C17 C18 . . 107.1(8) ?
    C19 C17 C18 . . 109.9(7) ?
    C16 C17 H17A . . 109.2 ?
    C19 C17 H17A . . 109.2 ?
    C18 C17 H17A . . 109.2 ?
    C10 C18 C17 . . 108.7(5) ?
    C10 C18 H18A . . 109.9 ?
    C17 C18 H18A . . 109.9 ?
    C10 C18 H18B . . 109.9 ?
    C17 C18 H18B . . 109.9 ?
    H18A C18 H18B . . 108.3 ?
    C17 C19 C12 . . 110.2(5) ?
    C17 C19 H19A . . 109.6 ?
    C12 C19 H19A . . 109.6 ?
    C17 C19 H19B . . 109.6 ?
    C12 C19 H19B . . 109.6 ?
    H19A C19 H19B . . 108.1 ?
    C22 C21 C10 . . 111.3(4) ?
    C22 C21 H21A . . 109.4 ?
    C10 C21 H21A . . 109.4 ?
    C22 C21 H21B . . 109.4 ?
    C10 C21 H21B . . 109.4 ?
    H21A C21 H21B . . 108.0 ?
    C23 C22 C29 . . 109.8(7) ?
    C23 C22 C21 . . 110.5(5) ?
    C29 C22 C21 . . 107.7(7) ?
    C23 C22 H22 . . 109.6 ?
    C29 C22 H22 . . 109.6 ?
    C21 C22 H22 . . 109.6 ?
    C22 C23 C24 . . 109.1(5) ?
    C22 C23 H23A . . 109.9 ?
    C24 C23 H23A . . 109.9 ?
    C22 C23 H23B . . 109.9 ?
    C24 C23 H23B . . 109.9 ?
    H23A C23 H23B . . 108.3 ?
    C26 C24 C25 . . 111.2(7) ?
    C26 C24 C23 . . 108.1(7) ?
    C25 C24 C23 . . 109.0(5) ?
    C26 C24 H24A . . 109.5 ?
    C25 C24 H24A . . 109.5 ?
    C23 C24 H24A . . 109.5 ?
    C24 C25 C10 . . 110.7(4) ?
    C24 C25 H25A . . 109.5 ?
    C10 C25 H25A . . 109.5 ?
    C24 C25 H25B . . 109.5 ?
    C10 C25 H25B . . 109.5 ?
    H25A C25 H25B . . 108.1 ?
    C27 C26 C24 . . 110.5(7) ?
    C27 C26 H26A . . 109.6 ?
    C24 C26 H26A . . 109.6 ?
    C27 C26 H26B . . 109.6 ?
    C24 C26 H26B . . 109.6 ?
    H26A C26 H26B . . 108.1 ?
    C26 C27 C28 . . 109.9(7) ?
    C26 C27 C29 . . 108.2(7) ?
    C28 C27 C29 . . 109.1(7) ?
    C26 C27 H27 . . 109.9 ?
    C28 C27 H27 . . 109.9 ?
    C29 C27 H27 . . 109.9 ?
    C27 C28 C10 . . 111.4(5) ?
    C27 C28 H28A . . 109.3 ?
    C10 C28 H28A . . 109.3 ?
    C27 C28 H28B . . 109.3 ?
    C10 C28 H28B . . 109.3 ?
    H28A C28 H28B . . 108.0 ?
    C22 C29 C27 . . 110.1(5) ?
    C22 C29 H29A . . 109.6 ?
    C27 C29 H29A . . 109.6 ?
    C22 C29 H29B . . 109.6 ?
    C27 C29 H29B . . 109.6 ?
    H29A C29 H29B . . 108.2 ?
    C10 C31 C32 . . 109.6(5) ?
    C10 C31 H31A . . 109.7 ?
    C32 C31 H31A . . 109.7 ?
    C10 C31 H31B . . 109.7 ?
    C32 C31 H31B . . 109.7 ?
    H31A C31 H31B . . 108.2 ?
    C39 C32 C33 . . 110.4(10) ?
    C39 C32 C31 . . 105.3(10) ?
    C33 C32 C31 . . 109.3(6) ?
    C39 C32 H32 . . 110.5 ?
    C33 C32 H32 . . 110.5 ?
    C31 C32 H32 . . 110.5 ?
    C32 C33 C34 . . 111.3(6) ?
    C32 C33 H33A . . 109.4 ?
    C34 C33 H33A . . 109.4 ?
    C32 C33 H33B . . 109.4 ?
    C34 C33 H33B . . 109.4 ?
    H33A C33 H33B . . 108.0 ?
    C33 C34 C36 . . 109.0(10) ?
    C33 C34 C35 . . 108.0(6) ?
    C36 C34 C35 . . 106.3(10) ?
    C33 C34 H34 . . 111.1 ?
    C36 C34 H34 . . 111.1 ?
    C35 C34 H34 . . 111.1 ?
    C10 C35 C34 . . 109.0(5) ?
    C10 C35 H35A . . 109.9 ?
    C34 C35 H35A . . 109.9 ?
    C10 C35 H35B . . 109.9 ?
    C34 C35 H35B . . 109.9 ?
    H35A C35 H35B . . 108.3 ?
    C37 C36 C34 . . 114.5(11) ?
    C37 C36 H36A . . 108.6 ?
    C34 C36 H36A . . 108.6 ?
    C37 C36 H36B . . 108.6 ?
    C34 C36 H36B . . 108.6 ?
    H36A C36 H36B . . 107.6 ?
    C36 C37 C39 . . 109.1(11) ?
    C36 C37 C38 . . 108.6(11) ?
    C39 C37 C38 . . 109.7(11) ?
    C36 C37 H37 . . 109.8 ?
    C39 C37 H37 . . 109.8 ?
    C38 C37 H37 . . 109.8 ?
    C10 C38 C37 . . 107.1(7) ?
    C10 C38 H38A . . 110.3 ?
    C37 C38 H38A . . 110.3 ?
    C10 C38 H38B . . 110.3 ?
    C37 C38 H38B . . 110.3 ?
    H38A C38 H38B . . 108.6 ?
    C32 C39 C37 . . 111.3(7) ?
    C32 C39 H39A . . 109.4 ?
    C37 C39 H39A . . 109.4 ?
    C32 C39 H39B . . 109.4 ?
    C37 C39 H39B . . 109.4 ?
    H39A C39 H39B . . 108.0 ?
    C10 C41 C42 . . 109.0(4) ?
    C10 C41 H41A . . 109.9 ?
    C42 C41 H41A . . 109.9 ?
    C10 C41 H41B . . 109.9 ?
    C42 C41 H41B . . 109.9 ?
    H41A C41 H41B . . 108.3 ?
    C43 C42 C49 . . 108.2(7) ?
    C43 C42 C41 . . 109.5(5) ?
    C49 C42 C41 . . 109.2(7) ?
    C43 C42 H42 . . 110.0 ?
    C49 C42 H42 . . 110.0 ?
    C41 C42 H42 . . 110.0 ?
    C42 C43 C44 . . 110.6(5) ?
    C42 C43 H43A . . 109.5 ?
    C44 C43 H43A . . 109.5 ?
    C42 C43 H43B . . 109.5 ?
    C44 C43 H43B . . 109.5 ?
    H43A C43 H43B . . 108.1 ?
    C46 C44 C43 . . 110.1(7) ?
    C46 C44 C45 . . 109.4(7) ?
    C43 C44 C45 . . 108.6(5) ?
    C46 C44 H44 . . 109.6 ?
    C43 C44 H44 . . 109.6 ?
    C45 C44 H44 . . 109.6 ?
    C44 C45 C10 . . 109.3(4) ?
    C44 C45 H45A . . 109.8 ?
    C10 C45 H45A . . 109.8 ?
    C44 C45 H45B . . 109.8 ?
    C10 C45 H45B . . 109.8 ?
    H45A C45 H45B . . 108.3 ?
    C47 C46 C44 . . 109.9(7) ?
    C47 C46 H46A . . 109.7 ?
    C44 C46 H46A . . 109.7 ?
    C47 C46 H46B . . 109.7 ?
    C44 C46 H46B . . 109.7 ?
    H46A C46 H46B . . 108.2 ?
    C49 C47 C46 . . 108.7(7) ?
    C49 C47 C48 . . 107.1(8) ?
    C46 C47 C48 . . 109.1(8) ?
    C49 C47 H47 . . 110.6 ?
    C46 C47 H47 . . 110.6 ?
    C48 C47 H47 . . 110.6 ?
    C47 C48 C10 . . 110.6(5) ?
    C47 C48 H48A . . 109.5 ?
    C10 C48 H48A . . 109.5 ?
    C47 C48 H48B . . 109.5 ?
    C10 C48 H48B . . 109.5 ?
    H48A C48 H48B . . 108.1 ?
    C42 C49 C47 . . 112.4(6) ?
    C42 C49 H49A . . 109.1 ?
    C47 C49 H49A . . 109.1 ?
    C42 C49 H49B . . 109.1 ?
    C47 C49 H49B . . 109.1 ?
    H49A C49 H49B . . 107.9 ?
loop_
    _geom_torsion_atom_site_label_1
    _geom_torsion_atom_site_label_2
    _geom_torsion_atom_site_label_3
    _geom_torsion_atom_site_label_4
    _geom_torsion_site_symmetry_1
    _geom_torsion_site_symmetry_2
    _geom_torsion_site_symmetry_3
    _geom_torsion_site_symmetry_4
    _geom_torsion
    _geom_torsion_publ_flag
    C7 N1 N2 C8 . . . . -0.4(3) ?
    C8 N3 N4 C9 . . . . 2.4(3) ?
    C7 N3 N4 C9 . . . . 177.5(2) ?
    C6 C1 C2 C3 . . . . 1.3(4) ?
    C7 C1 C2 C3 . . . . -177.9(3) ?
    C6 C1 C2 Cl1 . . . . -177.2(2) ?
    C7 C1 C2 Cl1 . . . . 3.6(4) ?
    C1 C2 C3 C4 . . . . -0.1(5) ?
    Cl1 C2 C3 C4 . . . . 178.4(3) ?
    C2 C3 C4 C5 . . . . -1.1(5) ?
    C3 C4 C5 C6 . . . . 1.1(5) ?
    C4 C5 C6 C1 . . . . 0.1(5) ?
    C2 C1 C6 C5 . . . . -1.3(4) ?
    C7 C1 C6 C5 . . . . 177.9(2) ?
    N2 N1 C7 N3 . . . . 0.5(3) ?
    N2 N1 C7 C1 . . . . -175.0(2) ?
    C8 N3 C7 N1 . . . . -0.3(3) ?
    N4 N3 C7 N1 . . . . -175.9(2) ?
    C8 N3 C7 C1 . . . . 175.2(2) ?
    N4 N3 C7 C1 . . . . -0.3(4) ?
    C2 C1 C7 N1 . . . . -129.4(3) ?
    C6 C1 C7 N1 . . . . 51.5(4) ?
    C2 C1 C7 N3 . . . . 55.9(4) ?
    C6 C1 C7 N3 . . . . -123.3(3) ?
    N1 N2 C8 N3 . . . . 0.2(3) ?
    N1 N2 C8 S1 . . . . 179.3(2) ?
    C7 N3 C8 N2 . . . . 0.1(3) ?
    N4 N3 C8 N2 . . . . 176.5(2) ?
    C7 N3 C8 S1 . . . . -179.28(15) ?
    N4 N3 C8 S1 . . . . -2.9(3) ?
    C9 S1 C8 N2 . . . . -177.2(3) ?
    C9 S1 C8 N3 . . . . 1.85(18) ?
    N3 N4 C9 C10 . . . . 179.52(19) ?
    N3 N4 C9 S1 . . . . -0.7(3) ?
    C8 S1 C9 N4 . . . . -0.7(2) ?
    C8 S1 C9 C10 . . . . 179.10(19) ?
    N4 C9 C10 C18 . . . . 87.7(5) ?
    S1 C9 C10 C18 . . . . -92.1(5) ?
    N4 C9 C10 C41 . . . . -79.5(5) ?
    S1 C9 C10 C41 . . . . 100.7(4) ?
    N4 C9 C10 C31 . . . . -122.0(6) ?
    S1 C9 C10 C31 . . . . 58.3(6) ?
    N4 C9 C10 C35 . . . . 2.5(6) ?
    S1 C9 C10 C35 . . . . -177.3(6) ?
    N4 C9 C10 C11 . . . . -146.2(5) ?
    S1 C9 C10 C11 . . . . 34.0(5) ?
    N4 C9 C10 C45 . . . . 42.2(5) ?
    S1 C9 C10 C45 . . . . -137.6(4) ?
    N4 C9 C10 C38 . . . . 119.5(6) ?
    S1 C9 C10 C38 . . . . -60.2(6) ?
    N4 C9 C10 C28 . . . . 65.9(5) ?
    S1 C9 C10 C28 . . . . -113.9(5) ?
    N4 C9 C10 C25 . . . . -52.7(5) ?
    S1 C9 C10 C25 . . . . 127.5(4) ?
    N4 C9 C10 C21 . . . . -173.8(5) ?
    S1 C9 C10 C21 . . . . 6.5(5) ?
    N4 C9 C10 C48 . . . . 160.6(5) ?
    S1 C9 C10 C48 . . . . -19.2(5) ?
    C9 C10 C11 C12 . . . . 178.9(5) ?
    C18 C10 C11 C12 . . . . -56.8(7) ?
    C41 C10 C11 C12 . . . . 79.3(6) ?
    C31 C10 C11 C12 . . . . 86.4(12) ?
    C35 C10 C11 C12 . . . . 38.2(9) ?
    C45 C10 C11 C12 . . . . -13.2(10) ?
    C38 C10 C11 C12 . . . . -74.8(7) ?
    C28 C10 C11 C12 . . . . -41.5(8) ?
    C25 C10 C11 C12 . . . . 68.4(6) ?
    C21 C10 C11 C12 . . . . -79.9(9) ?
    C48 C10 C11 C12 . . . . -80.7(7) ?
    C10 C11 C12 C19 . . . . 56.9(7) ?
    C10 C11 C12 C13 . . . . -61.3(8) ?
    C11 C12 C13 C14 . . . . 58.0(8) ?
    C19 C12 C13 C14 . . . . -60.4(8) ?
    C12 C13 C14 C16 . . . . 58.8(8) ?
    C12 C13 C14 C15 . . . . -57.4(8) ?
    C16 C14 C15 C10 . . . . -57.6(8) ?
    C13 C14 C15 C10 . . . . 60.6(7) ?
    C9 C10 C15 C14 . . . . 178.8(5) ?
    C18 C10 C15 C14 . . . . 59.4(6) ?
    C41 C10 C15 C14 . . . . -83.6(6) ?
    C31 C10 C15 C14 . . . . -71.9(6) ?
    C35 C10 C15 C14 . . . . 79.6(9) ?
    C11 C10 C15 C14 . . . . -62.9(6) ?
    C45 C10 C15 C14 . . . . 73.9(6) ?
    C38 C10 C15 C14 . . . . 41.7(9) ?
    C28 C10 C15 C14 . . . . 68.5(6) ?
    C25 C10 C15 C14 . . . . -79.6(11) ?
    C21 C10 C15 C14 . . . . -44.0(8) ?
    C48 C10 C15 C14 . . . . -17.8(10) ?
    C13 C14 C16 C17 . . . . -55.4(9) ?
    C15 C14 C16 C17 . . . . 62.1(9) ?
    C14 C16 C17 C19 . . . . 55.4(10) ?
    C14 C16 C17 C18 . . . . -65.3(9) ?
    C9 C10 C18 C17 . . . . -179.2(5) ?
    C41 C10 C18 C17 . . . . -18.5(11) ?
    C31 C10 C18 C17 . . . . 38.6(10) ?
    C35 C10 C18 C17 . . . . -72.1(7) ?
    C11 C10 C18 C17 . . . . 56.4(7) ?
    C45 C10 C18 C17 . . . . -81.6(7) ?
    C38 C10 C18 C17 . . . . 93.9(12) ?
    C28 C10 C18 C17 . . . . -88.2(14) ?
    C25 C10 C18 C17 . . . . -45.1(8) ?
    C21 C10 C18 C17 . . . . 66.2(7) ?
    C48 C10 C18 C17 . . . . 75.9(7) ?
    C16 C17 C18 C10 . . . . 64.3(8) ?
    C19 C17 C18 C10 . . . . -57.9(9) ?
    C16 C17 C19 C12 . . . . -57.3(10) ?
    C18 C17 C19 C12 . . . . 61.8(9) ?
    C11 C12 C19 C17 . . . . -60.7(9) ?
    C13 C12 C19 C17 . . . . 58.4(9) ?
    C9 C10 C21 C22 . . . . 179.6(5) ?
    C18 C10 C21 C22 . . . . -68.5(6) ?
    C41 C10 C21 C22 . . . . 71.9(6) ?
    C31 C10 C21 C22 . . . . 83.3(7) ?
    C35 C10 C21 C22 . . . . 4.8(11) ?
    C11 C10 C21 C22 . . . . 90.3(9) ?
    C45 C10 C21 C22 . . . . -42.5(8) ?
    C38 C10 C21 C22 . . . . -83.9(8) ?
    C28 C10 C21 C22 . . . . -59.3(7) ?
    C25 C10 C21 C22 . . . . 57.0(7) ?
    C48 C10 C21 C22 . . . . -91.2(12) ?
    C10 C21 C22 C23 . . . . -58.2(8) ?
    C10 C21 C22 C29 . . . . 61.7(8) ?
    C29 C22 C23 C24 . . . . -59.5(7) ?
    C21 C22 C23 C24 . . . . 59.1(8) ?
    C22 C23 C24 C26 . . . . 60.4(8) ?
    C22 C23 C24 C25 . . . . -60.6(8) ?
    C26 C24 C25 C10 . . . . -57.2(8) ?
    C23 C24 C25 C10 . . . . 61.9(8) ?
    C9 C10 C25 C24 . . . . 176.7(5) ?
    C18 C10 C25 C24 . . . . 42.7(8) ?
    C41 C10 C25 C24 . . . . -95.8(9) ?
    C31 C10 C25 C24 . . . . -80.5(6) ?
    C35 C10 C25 C24 . . . . 77.4(7) ?
    C11 C10 C25 C24 . . . . -72.9(6) ?
    C45 C10 C25 C24 . . . . 66.5(6) ?
    C38 C10 C25 C24 . . . . 9.1(12) ?
    C28 C10 C25 C24 . . . . 57.3(6) ?
    C21 C10 C25 C24 . . . . -59.1(6) ?
    C48 C10 C25 C24 . . . . -43.5(8) ?
    C25 C24 C26 C27 . . . . 56.9(9) ?
    C23 C24 C26 C27 . . . . -62.7(9) ?
    C24 C26 C27 C28 . . . . -57.4(9) ?
    C24 C26 C27 C29 . . . . 61.6(9) ?
    C26 C27 C28 C10 . . . . 60.1(9) ?
    C29 C27 C28 C10 . . . . -58.4(9) ?
    C9 C10 C28 C27 . . . . -179.2(6) ?
    C18 C10 C28 C27 . . . . 84.3(15) ?
    C41 C10 C28 C27 . . . . -44.3(9) ?
    C31 C10 C28 C27 . . . . 12.3(12) ?
    C35 C10 C28 C27 . . . . -77.2(7) ?
    C11 C10 C28 C27 . . . . 40.8(9) ?
    C45 C10 C28 C27 . . . . -83.9(12) ?
    C38 C10 C28 C27 . . . . 85.6(9) ?
    C25 C10 C28 C27 . . . . -59.0(7) ?
    C21 C10 C28 C27 . . . . 57.3(7) ?
    C48 C10 C28 C27 . . . . 69.6(7) ?
    C23 C22 C29 C27 . . . . 58.9(9) ?
    C21 C22 C29 C27 . . . . -61.5(9) ?
    C26 C27 C29 C22 . . . . -59.3(9) ?
    C28 C27 C29 C22 . . . . 60.2(9) ?
    C9 C10 C31 C32 . . . . 179.2(6) ?
    C18 C10 C31 C32 . . . . -38.4(10) ?
    C41 C10 C31 C32 . . . . 85.4(8) ?
    C35 C10 C31 C32 . . . . 56.6(9) ?
    C11 C10 C31 C32 . . . . -84.8(14) ?
    C45 C10 C31 C32 . . . . 21.6(12) ?
    C38 C10 C31 C32 . . . . -64.7(9) ?
    C28 C10 C31 C32 . . . . -12.4(13) ?
    C25 C10 C31 C32 . . . . 75.3(7) ?
    C21 C10 C31 C32 . . . . -76.9(8) ?
    C48 C10 C31 C32 . . . . -74.5(8) ?
    C10 C31 C32 C39 . . . . 62.7(10) ?
    C10 C31 C32 C33 . . . . -56.0(10) ?
    C39 C32 C33 C34 . . . . -55.0(11) ?
    C31 C32 C33 C34 . . . . 60.4(11) ?
    C32 C33 C34 C36 . . . . 53.4(12) ?
    C32 C33 C34 C35 . . . . -61.7(11) ?
    C9 C10 C35 C34 . . . . 179.0(6) ?
    C18 C10 C35 C34 . . . . 71.2(8) ?
    C41 C10 C35 C34 . . . . -76.9(7) ?
    C31 C10 C35 C34 . . . . -58.3(9) ?
    C11 C10 C35 C34 . . . . -40.1(11) ?
    C45 C10 C35 C34 . . . . 81.9(10) ?
    C38 C10 C35 C34 . . . . 63.7(9) ?
    C28 C10 C35 C34 . . . . 77.7(8) ?
    C25 C10 C35 C34 . . . . -80.0(7) ?
    C21 C10 C35 C34 . . . . -6.1(12) ?
    C48 C10 C35 C34 . . . . 28.1(11) ?
    C33 C34 C35 C10 . . . . 58.8(10) ?
    C36 C34 C35 C10 . . . . -58.1(11) ?
    C33 C34 C36 C37 . . . . -57.0(15) ?
    C35 C34 C36 C37 . . . . 59.2(15) ?
    C34 C36 C37 C39 . . . . 58.3(16) ?
    C34 C36 C37 C38 . . . . -61.3(15) ?
    C9 C10 C38 C37 . . . . 178.9(8) ?
    C18 C10 C38 C37 . . . . -77.9(12) ?
    C41 C10 C38 C37 . . . . 29.2(14) ?
    C31 C10 C38 C37 . . . . 60.5(10) ?
    C35 C10 C38 C37 . . . . -63.3(10) ?
    C11 C10 C38 C37 . . . . 68.1(9) ?
    C45 C10 C38 C37 . . . . -74.7(9) ?
    C28 C10 C38 C37 . . . . -78.8(9) ?
    C25 C10 C38 C37 . . . . -13.2(15) ?
    C21 C10 C38 C37 . . . . 70.6(9) ?
    C48 C10 C38 C37 . . . . 75.3(10) ?
    C36 C37 C38 C10 . . . . 60.9(11) ?
    C39 C37 C38 C10 . . . . -58.3(11) ?
    C33 C32 C39 C37 . . . . 56.3(15) ?
    C31 C32 C39 C37 . . . . -61.6(15) ?
    C36 C37 C39 C32 . . . . -57.2(17) ?
    C38 C37 C39 C32 . . . . 61.6(15) ?
    C9 C10 C41 C42 . . . . 179.3(5) ?
    C18 C10 C41 C42 . . . . 18.2(10) ?
    C31 C10 C41 C42 . . . . -80.4(8) ?
    C35 C10 C41 C42 . . . . 72.4(6) ?
    C11 C10 C41 C42 . . . . -76.2(6) ?
    C45 C10 C41 C42 . . . . 58.8(7) ?
    C38 C10 C41 C42 . . . . -31.2(11) ?
    C28 C10 C41 C42 . . . . 43.7(8) ?
    C25 C10 C41 C42 . . . . 77.9(9) ?
    C21 C10 C41 C42 . . . . -67.3(6) ?
    C48 C10 C41 C42 . . . . -60.2(7) ?
    C10 C41 C42 C43 . . . . -58.9(8) ?
    C10 C41 C42 C49 . . . . 59.4(7) ?
    C49 C42 C43 C44 . . . . -58.1(8) ?
    C41 C42 C43 C44 . . . . 60.9(8) ?
    C42 C43 C44 C46 . . . . 59.5(9) ?
    C42 C43 C44 C45 . . . . -60.2(8) ?
    C46 C44 C45 C10 . . . . -62.2(8) ?
    C43 C44 C45 C10 . . . . 57.9(8) ?
    C9 C10 C45 C44 . . . . -177.9(5) ?
    C18 C10 C45 C44 . . . . 83.3(8) ?
    C41 C10 C45 C44 . . . . -58.9(7) ?
    C31 C10 C45 C44 . . . . -20.3(11) ?
    C35 C10 C45 C44 . . . . -81.2(8) ?
    C11 C10 C45 C44 . . . . 14.1(10) ?
    C38 C10 C45 C44 . . . . 80.9(7) ?
    C28 C10 C45 C44 . . . . 89.4(13) ?
    C25 C10 C45 C44 . . . . -67.0(6) ?
    C21 C10 C45 C44 . . . . 43.0(8) ?
    C48 C10 C45 C44 . . . . 61.5(7) ?
    C43 C44 C46 C47 . . . . -59.0(10) ?
    C45 C44 C46 C47 . . . . 60.2(10) ?
    C44 C46 C47 C49 . . . . 57.9(10) ?
    C44 C46 C47 C48 . . . . -58.5(10) ?
    C49 C47 C48 C10 . . . . -57.9(9) ?
    C46 C47 C48 C10 . . . . 59.5(9) ?
    C9 C10 C48 C47 . . . . 179.3(6) ?
    C18 C10 C48 C47 . . . . -76.5(7) ?
    C41 C10 C48 C47 . . . . 60.9(8) ?
    C31 C10 C48 C47 . . . . 74.5(7) ?
    C35 C10 C48 C47 . . . . -29.9(11) ?
    C11 C10 C48 C47 . . . . 79.7(8) ?
    C45 C10 C48 C47 . . . . -60.8(8) ?
    C38 C10 C48 C47 . . . . -90.9(10) ?
    C28 C10 C48 C47 . . . . -71.0(7) ?
    C25 C10 C48 C47 . . . . 39.6(9) ?
    C21 C10 C48 C47 . . . . 78.9(12) ?
    C43 C42 C49 C47 . . . . 59.0(10) ?
    C41 C42 C49 C47 . . . . -60.1(10) ?
    C46 C47 C49 C42 . . . . -59.2(11) ?
    C48 C47 C49 C42 . . . . 58.6(10) ?
