# Supplementary material for: 6-(1-Adamant­yl)-3-(2-chloro­phen­yl)-1,2,4-triazolo[3,4-b][1,3,4]thia­diazole
Source: Acta Crystallogr Sect E Struct Rep Online. 2011 Mar 31;67(Pt 4):o1022. doi: 10.1107/S1600536811011391 (PMC3099922; doi:10.1107/S1600536811011391)
Supplement: Supplementary file 2 [file e-67-o1022-Isup2.hkl]

#
# h,k,l, Fc-squared, Fo-squared, sigma(Fo-squared) and status flag
#
data_I
_shelx_title ' OCAD in C2/c'
_shelx_refln_list_code          4
_shelx_F_calc_maximum      308.55
_exptl_crystal_F_000      1552.00
_reflns_d_resolution_high  0.8331
 
loop_
 _symmetry_equiv_pos_as_xyz
 'x, y, z'
 '-x, y, -z+1/2'
 'x+1/2, y+1/2, z'
 '-x+1/2, y+1/2, -z+1/2'
 '-x, -y, -z'
 'x, -y, z-1/2'
 '-x+1/2, -y+1/2, -z'
 'x+1/2, -y+1/2, z-1/2'
 
_cell_length_a    24.5210
_cell_length_b     9.1356
_cell_length_c    19.1943
_cell_angle_alpha  90.000
_cell_angle_beta  124.282
_cell_angle_gamma  90.000
 
_shelx_F_squared_multiplier     1.000
 
loop_
 _refln_index_h
 _refln_index_k
 _refln_index_l
 _refln_F_squared_calc
 _refln_F_squared_meas
 _refln_F_squared_sigma
 _refln_observed_status
   4   0   0     1966.47     1750.41     17.00 o
   6   0   0    12113.14    12537.00    114.37 o
   8   0   0    12109.12    12632.67    142.46 o
  10   0   0     1500.01     1573.94     19.45 o
  12   0   0     9606.43    10027.50    135.90 o
  14   0   0     1740.67     1644.00     25.93 o
  16   0   0     3609.91     3641.76     49.73 o
  18   0   0     1514.84     1440.41     26.32 o
  20   0   0     1590.71     1669.21     46.36 o
  22   0   0       86.42       83.64     16.73 o
  24   0   0      148.64      104.38     16.86 o
   1   1   0     1766.50     1726.11     34.39 o
   3   1   0    69861.65    58721.17    512.78 o
   5   1   0      147.66      201.76      2.57 o
   7   1   0     7687.95     6748.18     52.87 o
   9   1   0      677.95      950.87      9.31 o
  11   1   0     1531.52     1821.62     17.17 o
  13   1   0     1184.32     1000.46     11.59 o
  15   1   0        6.05        9.75      2.87 o
  17   1   0     1313.21     1274.31     18.38 o
  19   1   0     2174.71     2044.65     29.56 o
  21   1   0      781.83      863.22     15.34 o
  23   1   0       10.67        1.94      8.51 o
   0   2   0      690.74      646.15      8.94 o
   2   2   0      969.73     1005.67      9.58 o
   4   2   0     5358.95     5339.20     45.63 o
   6   2   0    13609.61    14241.79    125.79 o
   8   2   0     2260.68     2696.15     24.61 o
  10   2   0     1327.10     1515.85     14.52 o
  12   2   0        6.84        2.59      2.13 o
  14   2   0      586.26      655.88     10.11 o
  16   2   0      214.72      164.76      6.37 o
  18   2   0      282.97      361.79     10.44 o
  20   2   0      281.15      222.84      8.70 o
  22   2   0       13.32       10.53      7.19 o
   1   3   0     1855.65     2002.85     21.30 o
   3   3   0     5318.03     5146.50     46.16 o
   5   3   0    11013.88    12078.72    113.10 o
   7   3   0    19501.79    21368.08    209.92 o
   9   3   0     2347.77     2389.14     21.51 o
  11   3   0      714.71      641.40      8.98 o
  13   3   0     2236.02     2034.81     24.66 o
  15   3   0      247.58      244.51      8.09 o
  17   3   0      357.68      297.23      9.57 o
  19   3   0      130.98      112.87      7.09 o
  21   3   0      136.93      151.01     11.00 o
  23   3   0        0.35        3.11      6.57 o
   0   4   0     3512.74     3365.93     44.31 o
   2   4   0     2821.88     3228.29     31.71 o
   4   4   0     1580.66     1453.99     16.03 o
   6   4   0    13115.57    13038.98    144.81 o
   8   4   0      320.35      502.34      8.06 o
  10   4   0       22.60       28.71      2.76 o
  12   4   0      273.36      305.59      6.55 o
  14   4   0      792.57      711.17     11.24 o
  16   4   0      356.76      344.92     10.14 o
  18   4   0       75.76       43.76      6.45 o
  20   4   0      814.70      814.70     18.69 o
  22   4   0      372.25      457.21     14.53 o
   1   5   0     5449.27     5795.41     55.47 o
   3   5   0      177.61      196.71      5.16 o
   5   5   0      417.74      449.74      7.82 o
   7   5   0        2.88        6.75      3.74 o
   9   5   0      867.06      967.09     12.52 o
  11   5   0     1183.18     1311.66     17.01 o
  13   5   0     1388.05     1311.84     17.29 o
  15   5   0        0.65       -7.01      5.17 o
  17   5   0      252.39      235.23     10.15 o
  19   5   0       67.04       98.17      9.53 o
  21   5   0       87.48      110.16      9.73 o
   0   6   0      163.42      146.28      6.37 o
   2   6   0     5284.87     5141.27     59.74 o
   4   6   0      548.74      489.47      8.89 o
   6   6   0      288.25      309.07      9.00 o
   8   6   0      956.16      864.52     12.82 o
  10   6   0        0.25       -4.66      3.11 o
  12   6   0       19.52       50.99      4.25 o
  14   6   0       33.38       24.09      4.38 o
  16   6   0      318.19      315.00     11.87 o
  18   6   0     1034.24     1238.16     26.75 o
  20   6   0        2.44       -5.91      7.37 o
   1   7   0        9.62        1.37      3.19 o
   3   7   0     1594.77     1603.02     21.70 o
   5   7   0     5438.73     5468.52     67.42 o
   7   7   0        2.55        5.96      3.96 o
   9   7   0      967.49      912.17     14.70 o
  11   7   0     1377.56     1604.66     27.86 o
  13   7   0      300.88      285.68      7.83 o
  15   7   0      149.69      122.37      9.41 o
  17   7   0      380.63      367.95     14.98 o
   0   8   0       47.13       76.26     10.53 o
   2   8   0        0.21       -2.28      5.77 o
   4   8   0      409.29      498.45     15.78 o
   6   8   0      806.52      730.76     19.34 o
   8   8   0       20.01       16.88      5.66 o
  10   8   0        2.34        2.75      5.97 o
  12   8   0       66.01       83.16      9.73 o
  14   8   0      171.13      235.54     12.36 o
  16   8   0       12.73        9.49      9.90 o
   1   9   0       13.90       16.54      7.12 o
   3   9   0      378.84      404.79     15.32 o
   5   9   0      692.18      705.38     16.94 o
   7   9   0       49.67       50.24      7.42 o
   9   9   0       45.74       68.16      7.94 o
  11   9   0      235.16      294.30     14.99 o
  13   9   0      149.07      179.62     13.05 o
   0  10   0     1062.10      869.10     32.35 o
   2  10   0      357.14      372.88     12.93 o
   4  10   0      745.21      776.69     19.74 o
   6  10   0       98.80       70.77      8.38 o
   8  10   0       70.66       31.63      6.16 o
 -23   1   1       83.58      101.76      6.74 o
 -21   1   1     1738.35     1743.13     24.42 o
 -19   1   1      344.28      349.40     10.39 o
 -17   1   1      662.30      602.73     10.82 o
 -15   1   1      543.19      557.57      8.17 o
 -13   1   1     4283.45     4161.35     42.42 o
 -11   1   1     5194.28     5679.56     43.47 o
  -9   1   1     2705.12     3188.69     25.04 o
  -7   1   1     4537.19     4144.56     29.37 o
  -5   1   1      624.92      626.39      5.00 o
  -3   1   1    20529.02    20076.85    141.53 o
  -1   1   1    24874.27    22088.46    217.87 o
   1   1   1    17837.88    16350.32    303.44 o
   3   1   1    27101.49    26105.59    208.46 o
   5   1   1     1934.09     2098.52     18.12 o
   7   1   1     3874.45     3677.19     30.86 o
   9   1   1     1819.86     1664.55     14.94 o
  11   1   1     2253.68     2592.32     24.27 o
  13   1   1     1402.92     1281.98     14.60 o
  15   1   1      292.93      240.92      6.16 o
  17   1   1       92.12      132.57      6.14 o
  19   1   1        7.77       -2.03      4.26 o
  21   1   1       19.94        0.29      6.65 o
  23   1   1        2.76       -3.93      8.57 o
 -24   2   1       41.76       42.18      7.21 o
 -22   2   1       27.90       22.34      5.70 o
 -20   2   1     1012.85      978.90     17.52 o
 -18   2   1     2957.36     2761.06     36.60 o
 -16   2   1     3039.68     3052.67     34.23 o
 -14   2   1     6885.95     6552.91     60.57 o
 -12   2   1       22.24       -0.94      2.09 o
 -10   2   1     4699.75     4993.87     41.77 o
  -8   2   1     1864.51     1609.34     15.43 o
  -6   2   1     4211.73     4334.41     37.18 o
  -4   2   1      913.45      943.93      8.51 o
  -2   2   1     2733.74     3014.63     25.53 o
   0   2   1    81647.87    67647.74    589.75 o
   2   2   1     2388.98     2579.36     21.67 o
   4   2   1     2647.60     2870.06     25.10 o
   6   2   1    43350.00    41684.96    344.93 o
   8   2   1      433.00      730.54      9.40 o
  10   2   1      384.34      431.13      6.94 o
  12   2   1     2844.64     2952.94     32.33 o
  14   2   1       53.53       52.76      3.85 o
  16   2   1      254.41      266.83      9.14 o
  18   2   1      690.14      708.30     13.97 o
  20   2   1     1481.29     1533.97     26.63 o
  22   2   1      130.23      174.10     10.39 o
 -23   3   1      298.77      332.04     13.43 o
 -21   3   1      156.99      198.08      8.47 o
 -19   3   1       15.94       18.21      5.30 o
 -17   3   1     1698.30     1592.90     23.75 o
 -15   3   1      591.21      674.00     10.28 o
 -13   3   1      970.43      981.37     13.16 o
 -11   3   1      223.64      274.59      6.01 o
  -9   3   1    15491.21    16861.03    147.09 o
  -7   3   1      222.47      165.60      4.78 o
  -5   3   1     2958.05     2953.14     27.62 o
  -3   3   1      598.54      725.25      7.62 o
  -1   3   1    18001.14    18035.94    156.62 o
   1   3   1      439.77      459.51      6.00 o
   3   3   1     6048.82     6272.17     56.27 o
   5   3   1        1.66       31.33      2.11 o
   7   3   1      502.32      488.11      6.50 o
   9   3   1     1267.50     1323.03     13.54 o
  11   3   1      384.91      535.34      9.15 o
  13   3   1      541.72      476.75      9.26 o
  15   3   1      114.45      147.32      6.59 o
  17   3   1     1481.06     1445.61     22.25 o
  19   3   1      764.45      667.56     15.97 o
  21   3   1       97.53      112.61      8.36 o
 -22   4   1       14.03       28.15      7.23 o
 -20   4   1      169.00      170.34      9.05 o
 -18   4   1     1426.51     1438.19     22.74 o
 -16   4   1      692.15      818.08     14.15 o
 -14   4   1       59.22       67.43      4.01 o
 -12   4   1      145.04      164.82      4.91 o
 -10   4   1     1689.74     1679.27     20.20 o
  -8   4   1      190.67      206.31      4.92 o
  -6   4   1    17461.72    18667.05    171.07 o
  -4   4   1     3050.55     3460.65     38.38 o
  -2   4   1     6544.68     6322.69     64.23 o
   0   4   1      529.27      493.40      7.00 o
   2   4   1     2591.49     2590.76     28.16 o
   4   4   1     1888.34     1711.91     19.28 o
   6   4   1      925.32     1006.74     12.64 o
   8   4   1      927.54     1032.06     13.09 o
  10   4   1     4460.09     4929.22     48.07 o
  12   4   1     3602.42     3741.93     48.12 o
  14   4   1      619.86      541.25     11.90 o
  16   4   1       25.18       15.40      4.97 o
  18   4   1      457.94      554.83     14.73 o
  20   4   1       50.85       34.86      8.64 o
 -21   5   1      160.00      190.71     17.50 o
 -19   5   1      349.35      397.57     13.05 o
 -17   5   1      264.70      205.12      8.59 o
 -15   5   1      226.28      277.90      7.41 o
 -13   5   1     2138.64     2057.17     24.48 o
 -11   5   1      239.69      172.81      7.16 o
  -9   5   1     2967.92     2699.83     30.41 o
  -7   5   1     1691.96     1590.83     17.97 o
  -5   5   1     3035.88     3212.63     32.49 o
  -3   5   1     4762.47     4632.15     42.89 o
  -1   5   1     3442.47     3449.04     43.74 o
   1   5   1     6962.60     7222.51     68.95 o
   3   5   1     2424.51     2508.10     32.49 o
   5   5   1       28.14       33.35      2.79 o
   7   5   1     1885.27     1998.85     22.92 o
   9   5   1     1043.29      953.79     14.00 o
  11   5   1      716.77      712.41     16.54 o
  13   5   1       84.29       77.49      5.90 o
  15   5   1      216.96      226.68     14.82 o
  17   5   1      408.92      436.83     13.20 o
  19   5   1      545.87      432.62     13.92 o
 -20   6   1       66.80       95.24      9.60 o
 -18   6   1      173.09      155.97     10.25 o
 -16   6   1       42.49       26.65      5.40 o
 -14   6   1     1116.48      850.84     17.27 o
 -12   6   1      408.92      386.06      9.58 o
 -10   6   1        9.34       17.07      3.09 o
  -8   6   1      158.09      129.21      4.72 o
  -6   6   1      213.43      196.24      5.58 o
  -4   6   1     1294.54     1377.63     17.33 o
  -2   6   1      309.66      317.54      8.93 o
   0   6   1      434.71      440.59      8.26 o
   2   6   1     3736.87     4092.81     47.19 o
   4   6   1      179.96      209.83      5.95 o
   6   6   1      840.66      883.09     12.70 o
   8   6   1      576.64      601.84     10.78 o
  10   6   1       48.88       63.77      3.73 o
  12   6   1      155.96      119.82     10.35 o
  14   6   1        1.38       10.89      5.71 o
  16   6   1       16.70        2.34      6.43 o
  18   6   1       47.11       29.89      7.28 o
 -19   7   1       24.69        2.20      7.61 o
 -17   7   1      133.47      105.69      9.53 o
 -15   7   1        1.11       -3.52      8.65 o
 -13   7   1       35.12       14.30      6.20 o
 -11   7   1        3.59       -6.59      4.39 o
  -9   7   1        0.34       -8.36      5.57 o
  -7   7   1     3063.61     3054.67     47.45 o
  -5   7   1     1450.75     1512.08     23.74 o
  -3   7   1     2367.55     2417.71     42.86 o
  -1   7   1        0.20       -1.13      2.95 o
   1   7   1      262.02      279.73      7.50 o
   3   7   1       74.29       80.57      5.77 o
   5   7   1      286.77      354.24      9.63 o
   7   7   1      755.21      665.11     12.83 o
   9   7   1      317.07      320.79      7.83 o
  11   7   1      179.17      151.78     10.14 o
  13   7   1      144.02      179.22      9.36 o
  15   7   1       50.61       32.77      7.68 o
  17   7   1       12.89       16.89      7.74 o
 -16   8   1     1108.09     1232.91     27.78 o
 -14   8   1       55.46       77.23      9.88 o
 -12   8   1     1687.90     1904.80     34.44 o
 -10   8   1       33.12       22.76      6.06 o
  -8   8   1      976.56      819.89     17.55 o
  -6   8   1       90.02      143.36      8.02 o
  -4   8   1     2324.91     2166.57     33.51 o
  -2   8   1        0.47        3.22     12.11 o
   0   8   1        4.52        1.18      5.95 o
   2   8   1      325.18      255.62     11.43 o
   4   8   1     5624.95     5721.19     86.52 o
   6   8   1      114.56      114.95      8.64 o
   8   8   1      126.66      107.85      8.04 o
  10   8   1       85.78      133.48     10.27 o
  12   8   1       14.20       25.94      9.59 o
  14   8   1        8.71       23.15      7.97 o
 -13   9   1       47.51       54.83     11.92 o
 -11   9   1       37.82       64.73     11.20 o
  -9   9   1      280.04      289.32     12.26 o
  -7   9   1      454.41      363.09     16.25 o
  -5   9   1     2327.49     2427.24     41.45 o
  -3   9   1      129.69      155.72      8.53 o
  -1   9   1      287.99      256.64     10.37 o
   1   9   1      284.93      257.40     13.68 o
   3   9   1       74.78      100.87      9.03 o
   5   9   1        6.54        2.51      5.18 o
   7   9   1        7.13       15.15      5.15 o
   9   9   1      303.53      290.90     15.04 o
  11   9   1      752.83      814.60     24.47 o
  13   9   1        0.04       -3.46      8.36 o
 -10  10   1      107.67       82.35     10.71 o
  -8  10   1      463.88      508.27     21.60 o
  -6  10   1       67.47       42.50      8.47 o
  -4  10   1       45.28       40.41      6.76 o
  -2  10   1       19.15        1.96      6.15 o
   0  10   1        7.21        4.01      5.92 o
   2  10   1       10.85        2.87     10.22 o
   4  10   1        3.44       -2.21      5.64 o
   6  10   1        0.11       -3.67      5.03 o
   8  10   1        2.74        6.09      8.72 o
 -24   0   2      431.82      438.38     18.04 o
 -22   0   2       35.16       36.71      9.03 o
 -20   0   2        7.53       -0.43      5.83 o
 -18   0   2     1555.16     1447.26     33.40 o
 -16   0   2     1885.65     1838.21     28.01 o
 -14   0   2     4368.04     4280.24     53.52 o
 -12   0   2    19274.45    20062.15    239.91 o
 -10   0   2     6006.20     6881.45     68.47 o
  -8   0   2    22655.64    22600.27    195.02 o
  -6   0   2     3396.81     3532.98     31.63 o
  -4   0   2     9644.78     8960.53     78.24 o
   0   0   2     2710.20     2653.89     66.68 o
   4   0   2       17.11       10.22      1.38 o
   6   0   2    20344.44    21196.00    265.58 o
   8   0   2    14492.39    14308.03    149.92 o
  10   0   2     4877.06     5025.50     65.69 o
  12   0   2      214.42      159.86     10.35 o
  14   0   2      582.21      479.95     24.54 o
  16   0   2      124.10      104.12      9.06 o
  18   0   2        8.06       14.53      7.45 o
  20   0   2      177.45      158.62     15.91 o
  22   0   2      544.57      589.68     47.72 o
 -25   1   2      211.77      257.83      9.65 o
 -23   1   2       67.73       67.52      5.97 o
 -21   1   2       37.74       49.26      6.28 o
 -19   1   2     3377.80     3489.30     38.49 o
 -17   1   2       90.36       58.09      3.70 o
 -15   1   2      399.19      340.59      5.88 o
 -13   1   2       69.37       93.18      3.20 o
 -11   1   2      554.25      616.31      6.33 o
  -9   1   2     1774.19     1809.72     14.01 o
  -7   1   2      424.46      635.45      5.33 o
  -5   1   2      402.96      429.21      3.82 o
  -3   1   2     3991.28     3841.79     28.62 o
  -1   1   2     3685.20     3482.59     38.46 o
   1   1   2       27.19       30.93      2.85 o
   3   1   2      543.44      594.19      5.93 o
   5   1   2      198.35      136.86      3.80 o
   7   1   2      260.26      252.88      4.92 o
   9   1   2      225.78      157.81      3.67 o
  11   1   2     1062.79     1116.40     13.43 o
  13   1   2      345.74      319.78      6.25 o
  15   1   2     2539.54     2546.13     30.90 o
  17   1   2        0.29       -7.07      4.72 o
  19   1   2      441.77      444.87     13.94 o
  21   1   2      153.08      177.14     16.16 o
 -24   2   2       18.74       15.53      8.18 o
 -22   2   2        1.50        3.37      5.13 o
 -20   2   2      126.74      112.51      7.50 o
 -18   2   2      184.51      131.96      6.83 o
 -16   2   2      627.49      685.02     10.07 o
 -14   2   2      150.28      123.34      5.67 o
 -12   2   2     1211.94     1307.03     14.94 o
 -10   2   2     2247.26     2257.10     21.10 o
  -8   2   2      815.73      904.31      8.82 o
  -6   2   2     1372.36     1345.63     11.35 o
  -4   2   2     5634.31     6048.45     48.80 o
  -2   2   2     6051.78     5681.01     46.03 o
   0   2   2     7172.76     7201.08     61.14 o
   2   2   2     9263.81     9875.53     83.42 o
   4   2   2     1044.35     1251.44     13.23 o
   6   2   2      322.98      285.86      4.90 o
   8   2   2     2334.37     2635.54     27.01 o
  10   2   2      473.55      566.86      8.45 o
  12   2   2       11.11       11.99      3.52 o
  14   2   2      316.60      359.67      8.16 o
  16   2   2     1262.42     1396.85     21.12 o
  18   2   2      209.10      221.49      9.12 o
  20   2   2      188.88      233.31     10.51 o
  22   2   2      242.62      193.20     15.37 o
 -23   3   2      375.31      442.69     14.19 o
 -21   3   2      314.80      348.61     10.57 o
 -19   3   2     1409.50     1414.70     22.26 o
 -17   3   2     2413.51     2381.37     30.25 o
 -15   3   2     4878.44     4648.72     46.18 o
 -13   3   2      959.67      885.67     11.25 o
 -11   3   2     2215.91     2703.95     26.77 o
  -9   3   2     2378.27     2453.41     26.47 o
  -7   3   2      102.92       95.82      4.16 o
  -5   3   2    10581.94    11713.96     97.45 o
  -3   3   2       26.06       42.22      1.88 o
  -1   3   2      849.14      880.30      9.08 o
   1   3   2     7439.78     7937.48     66.86 o
   3   3   2     4642.70     4829.22     49.18 o
   5   3   2     2957.60     3017.92     31.87 o
   7   3   2     1091.52     1350.55     15.86 o
   9   3   2      400.18      429.88      8.29 o
  11   3   2     3302.89     3540.93     36.22 o
  13   3   2     1991.57     2005.83     24.08 o
  15   3   2     1610.84     1510.12     22.46 o
  17   3   2      443.91      545.67     13.77 o
  19   3   2      396.19      344.53     11.91 o
  21   3   2      335.18      357.21     13.75 o
 -22   4   2      242.27      212.12     13.12 o
 -20   4   2      312.96      265.22      9.45 o
 -18   4   2      560.93      475.91     12.14 o
 -16   4   2     1563.58     1522.66     24.54 o
 -14   4   2     6572.46     6416.24     93.40 o
 -12   4   2     3513.45     3611.92     34.84 o
 -10   4   2       98.81      106.94      4.08 o
  -8   4   2      852.01     1279.33     15.78 o
  -6   4   2      210.16      139.70      3.68 o
  -4   4   2      830.76      835.33      9.58 o
  -2   4   2     6736.99     7146.84     60.38 o
   0   4   2     3058.48     3097.37     42.83 o
   2   4   2      402.77      654.54      8.87 o
   4   4   2     8833.71    10073.06     94.25 o
   6   4   2      179.50       52.59      3.52 o
   8   4   2     3157.65     3129.97     34.53 o
  10   4   2     4963.23     5277.20     72.02 o
  12   4   2     5118.65     4986.25     57.16 o
  14   4   2     1500.32     1397.56     21.34 o
  16   4   2      741.41      633.75     15.12 o
  18   4   2       54.86       71.63      7.21 o
  20   4   2      162.38      133.92      8.84 o
 -21   5   2       12.05       15.99      7.16 o
 -19   5   2       56.37       64.35      6.40 o
 -17   5   2     2486.24     2259.26     38.54 o
 -15   5   2      439.12      401.19     10.28 o
 -13   5   2     1146.74     1099.28     16.82 o
 -11   5   2      156.33      103.20      4.31 o
  -9   5   2     2431.39     2686.29     29.76 o
  -7   5   2      945.87     1023.28     12.64 o
  -5   5   2     5417.17     5509.15     47.89 o
  -3   5   2     4463.24     4690.99     42.95 o
  -1   5   2      416.06      484.48     11.40 o
   1   5   2     3504.49     3698.97     38.91 o
   3   5   2      414.66      370.41      6.68 o
   5   5   2      135.21       71.46      3.42 o
   7   5   2     1401.29     1568.98     22.55 o
   9   5   2     1109.81     1225.67     25.54 o
  11   5   2       43.53       55.52      4.96 o
  13   5   2      355.18      345.10     11.24 o
  15   5   2      343.23      288.90     10.74 o
  17   5   2      198.01      158.29      9.10 o
  19   5   2       26.11       24.39      6.99 o
 -20   6   2       12.10       17.90      8.06 o
 -18   6   2       46.47       37.57      6.34 o
 -16   6   2      172.01      190.60      8.34 o
 -14   6   2      153.49      124.74      6.92 o
 -12   6   2     1825.07     1879.46     27.24 o
 -10   6   2     1687.82     1688.00     22.63 o
  -8   6   2      433.07      385.48      8.18 o
  -6   6   2     1950.42     1920.45     25.24 o
  -4   6   2       25.27       61.47      3.43 o
  -2   6   2      527.88      456.25      7.77 o
   0   6   2      559.47      555.02     10.51 o
   2   6   2      328.63      393.83      7.70 o
   4   6   2     5897.06     5982.34     65.76 o
   6   6   2       99.00       65.47      3.49 o
   8   6   2     1566.59     1551.26     25.52 o
  10   6   2     2660.89     2845.19     41.95 o
  12   6   2      177.22      202.10      9.19 o
  14   6   2      126.80       88.15      7.60 o
  16   6   2       51.83       85.99      8.10 o
  18   6   2      198.32      226.84     10.91 o
 -19   7   2      410.14      385.97     15.54 o
 -17   7   2     1097.78     1207.71     23.15 o
 -15   7   2      248.94      208.37      9.54 o
 -13   7   2      174.86      163.74     11.97 o
 -11   7   2      100.25       61.51      6.35 o
  -9   7   2     1173.45     1168.10     19.48 o
  -7   7   2     1527.14     1436.19     23.20 o
  -5   7   2       10.34       10.57      3.04 o
  -3   7   2      613.95      591.44     12.85 o
  -1   7   2      940.58      868.36     19.03 o
   1   7   2      346.86      327.68      8.15 o
   3   7   2     1128.23      999.54     16.41 o
   5   7   2     2761.82     2608.48     31.08 o
   7   7   2        4.85        1.12      5.19 o
   9   7   2       35.53       79.83      7.55 o
  11   7   2      240.24      209.22      9.71 o
  13   7   2      709.00      685.31     20.93 o
  15   7   2      556.17      564.31     18.29 o
  17   7   2      213.72      268.85     13.13 o
 -16   8   2       23.83       15.05      7.79 o
 -14   8   2      352.10      329.52     13.55 o
 -12   8   2        0.12        5.16      5.93 o
 -10   8   2       47.56       52.27      6.62 o
  -8   8   2        3.31       22.17      5.80 o
  -6   8   2        9.47       10.71      5.49 o
  -4   8   2      197.20      144.53      7.58 o
  -2   8   2       23.88       -6.55      4.55 o
   0   8   2      299.36      285.46      8.87 o
   2   8   2       22.97        6.36      4.77 o
   4   8   2      425.62      391.50     10.03 o
   6   8   2      897.21      934.76     15.95 o
   8   8   2       63.84       63.96     11.16 o
  10   8   2       29.16       41.64      8.66 o
  12   8   2       59.28       48.84      8.22 o
  14   8   2        3.79       -7.04      7.17 o
 -15   9   2        4.27        3.13      8.86 o
 -13   9   2      321.04      338.11     13.92 o
 -11   9   2        9.43        1.44      6.40 o
  -9   9   2       62.72       63.53      7.28 o
  -7   9   2      524.07      547.06     14.78 o
  -5   9   2       39.78       43.16      8.61 o
  -3   9   2       53.23       37.00      5.97 o
  -1   9   2      288.94      205.52     12.26 o
   1   9   2        2.16        0.12      5.04 o
   3   9   2     1224.02     1273.06     22.75 o
   5   9   2       56.20       75.71      6.58 o
   7   9   2       58.19       68.26     12.70 o
   9   9   2       52.78       31.63      9.12 o
  11   9   2      108.42       99.04     11.03 o
 -10  10   2      519.07      569.13     17.63 o
  -8  10   2      306.18      325.62     13.50 o
  -6  10   2      246.42      287.44     11.73 o
  -4  10   2      450.77      453.25     14.05 o
  -2  10   2       19.57        0.65      5.72 o
   0  10   2        3.19       -3.33      5.60 o
   2  10   2      197.28      165.10      8.97 o
   4  10   2      317.57      399.43     23.15 o
   6  10   2      330.35      363.87     38.57 o
   8  10   2      345.54      316.71     18.20 o
 -25   1   3        8.68        3.59      5.57 o
 -23   1   3        2.85        3.96      4.74 o
 -21   1   3      858.73      762.19     13.21 o
 -19   1   3     5449.65     5260.77     55.24 o
 -17   1   3      484.61      566.34      8.78 o
 -15   1   3     3105.42     2957.23     26.42 o
 -13   1   3     9299.89     9540.93     71.66 o
 -11   1   3        1.86       13.04      3.71 o
  -9   1   3       10.33       -1.64      1.09 o
  -7   1   3      688.82      672.32      5.55 o
  -5   1   3    29650.95    28897.94    202.14 o
  -3   1   3    34764.03    32108.14    273.35 o
  -1   1   3    26435.47    24534.87    255.06 o
   1   1   3    22537.87    22276.13    205.05 o
   3   1   3     3890.05     3986.15     36.42 o
   5   1   3     5206.21     5458.82     49.57 o
   7   1   3    11859.66    12274.09    108.47 o
   9   1   3     2297.55     2569.72     26.43 o
  11   1   3      121.17      105.62      3.67 o
  13   1   3       10.49        9.45      3.45 o
  15   1   3      147.87      167.16      9.33 o
  17   1   3        9.23       15.76      5.81 o
  19   1   3      400.10      404.96     16.21 o
  21   1   3      349.91      401.77     17.30 o
 -24   2   3      251.41      221.31      9.22 o
 -22   2   3        0.91        4.44      5.05 o
 -20   2   3     1091.70     1077.82     18.45 o
 -18   2   3      613.89      486.09     10.70 o
 -16   2   3      207.01      141.88      4.95 o
 -14   2   3       12.33        9.80      3.34 o
 -12   2   3     2463.97     2022.06     19.33 o
 -10   2   3       13.72        2.05      1.72 o
  -8   2   3    13066.78    13356.72     98.31 o
  -6   2   3    15157.71    14838.34    108.81 o
  -4   2   3       99.23      148.27      2.55 o
  -2   2   3     2313.58     2170.27     18.29 o
   0   2   3    18628.94    19058.58    187.32 o
   2   2   3    10052.09     9814.85    112.49 o
   4   2   3     6320.29     6891.99     64.97 o
   6   2   3       35.65       32.64      2.20 o
   8   2   3    10210.39     9780.35     97.61 o
  10   2   3        0.01        7.17      2.58 o
  12   2   3     2892.23     2818.70     31.14 o
  14   2   3     7455.91     7184.14     83.84 o
  16   2   3      363.16      364.73     10.24 o
  18   2   3      183.66      193.21     13.70 o
  20   2   3      579.96      591.51     23.03 o
 -25   3   3      499.64      537.27     17.51 o
 -23   3   3      278.02      360.81     11.53 o
 -21   3   3       87.94      108.73      6.80 o
 -19   3   3       36.92       42.06      5.55 o
 -17   3   3      803.51      905.01     12.93 o
 -15   3   3      978.04      907.25     13.08 o
 -13   3   3    12992.62    13199.59    122.52 o
 -11   3   3     2195.85     2316.53     22.01 o
  -9   3   3       11.96        1.74      1.82 o
  -7   3   3     6012.36     6421.14     54.58 o
  -5   3   3     5907.52     5846.09     49.66 o
  -3   3   3      157.48      134.13      3.36 o
  -1   3   3      634.92      911.29      9.03 o
   1   3   3    23249.64    23442.46    229.92 o
   3   3   3      661.13      615.30     11.72 o
   5   3   3    10027.68    10824.95    107.27 o
   7   3   3       76.72       44.00      2.87 o
   9   3   3      227.27      232.18      5.85 o
  11   3   3      338.01      280.68      7.09 o
  13   3   3     1010.93      996.45     15.29 o
  15   3   3       62.90       62.93      6.17 o
  17   3   3       84.75      120.12      7.39 o
  19   3   3       56.80       58.49      7.07 o
  21   3   3      130.55      121.10     13.56 o
 -24   4   3       97.53      136.14     15.02 o
 -22   4   3       29.91       29.86      6.81 o
 -20   4   3       18.00       40.89      5.86 o
 -18   4   3     3076.00     3055.47     40.38 o
 -16   4   3      876.03      887.65     15.81 o
 -14   4   3       44.31       54.11      3.67 o
 -12   4   3      529.12      665.27     12.22 o
 -10   4   3     3489.70     3551.16     35.67 o
  -8   4   3      821.89      785.97      9.28 o
  -6   4   3       44.40       29.19      2.11 o
  -4   4   3     1102.94      922.77     10.41 o
  -2   4   3     2754.85     3243.71     30.16 o
   0   4   3      384.46      380.82      6.55 o
   2   4   3     1703.00     2072.83     24.88 o
   4   4   3     3536.52     3799.74     42.82 o
   6   4   3      297.43      266.70      6.56 o
   8   4   3      181.51      217.40      7.59 o
  10   4   3      468.20      549.11     10.14 o
  12   4   3     1224.37     1307.12     27.85 o
  14   4   3      727.54      686.17     15.22 o
  16   4   3      856.63     1101.53     21.01 o
  18   4   3       27.84       41.09      6.47 o
  20   4   3       14.54       11.67      8.08 o
 -23   5   3      153.29      177.55     11.53 o
 -21   5   3      498.48      496.25     14.00 o
 -19   5   3        3.92       -2.24      5.23 o
 -17   5   3     1360.14     1408.91     21.80 o
 -15   5   3       36.26       16.23      4.73 o
 -13   5   3      678.33      546.62      9.84 o
 -11   5   3     1995.22     1961.51     23.23 o
  -9   5   3       74.81       74.79      3.63 o
  -7   5   3      235.67      218.36      5.29 o
  -5   5   3     1884.04     2141.46     27.38 o
  -3   5   3      728.61      687.55     10.02 o
  -1   5   3     9107.23     9337.79     87.04 o
   1   5   3      188.46      171.38      3.92 o
   3   5   3     1673.52     1732.69     23.75 o
   5   5   3     4538.89     4262.76     52.14 o
   7   5   3       94.77       51.78      4.35 o
   9   5   3     2592.27     2592.62     37.05 o
  11   5   3     1141.25     1008.27     21.87 o
  13   5   3      221.09      173.03      8.26 o
  15   5   3        1.78       -3.30      5.62 o
  17   5   3       49.29       98.59      7.82 o
  19   5   3      494.18      493.95     14.69 o
 -22   6   3       48.54       40.66      8.52 o
 -20   6   3      119.66       96.23      8.18 o
 -18   6   3       11.49        2.08      5.73 o
 -16   6   3      174.61      149.54      7.66 o
 -14   6   3        5.37        4.07      4.79 o
 -12   6   3      169.65      138.90      8.19 o
 -10   6   3      286.13      289.67      7.62 o
  -8   6   3      685.56      741.61     10.69 o
  -6   6   3     4048.00     4163.99     43.98 o
  -4   6   3      929.74     1099.02     13.68 o
  -2   6   3      253.73      266.43      5.88 o
   0   6   3      232.12      228.40      5.28 o
   2   6   3        0.01        3.76      2.20 o
   4   6   3      438.69      481.91     10.88 o
   6   6   3     1194.22     1180.22     20.14 o
   8   6   3       83.49      124.76      7.16 o
  10   6   3      886.87      826.79     19.99 o
  12   6   3      135.05      113.12      7.73 o
  14   6   3      236.54      192.04      9.61 o
  16   6   3       17.43        3.37      6.29 o
 -19   7   3       20.82       13.85      6.89 o
 -17   7   3      125.97      104.23      7.84 o
 -15   7   3       45.42       67.80      7.50 o
 -13   7   3      636.57      698.43     19.11 o
 -11   7   3       82.94       82.63      6.80 o
  -9   7   3      219.55      220.94      9.51 o
  -7   7   3      810.74      884.78     15.74 o
  -5   7   3      251.29      244.85      7.74 o
  -3   7   3      795.41      808.52     13.44 o
  -1   7   3      398.09      426.22      7.82 o
   1   7   3      555.64      529.18     13.85 o
   3   7   3     7754.89     7461.64     87.72 o
   5   7   3       15.67       16.83      5.38 o
   7   7   3        2.56        0.18      7.09 o
   9   7   3      203.51      212.97     21.47 o
  11   7   3        0.03        3.67      5.65 o
  13   7   3       28.79       20.27      6.67 o
  15   7   3       29.83        7.12      6.96 o
 -18   8   3      162.18      205.97     14.40 o
 -16   8   3        0.21       -6.59      8.62 o
 -14   8   3      257.54      301.95     12.57 o
 -12   8   3      342.37      360.05     12.37 o
 -10   8   3      729.68      716.59     20.66 o
  -8   8   3     3342.01     3079.55     44.93 o
  -6   8   3      428.31      402.32     11.72 o
  -4   8   3      409.88      442.90     11.99 o
  -2   8   3      193.04      224.29      8.83 o
   0   8   3     1495.09     1458.11     19.94 o
   2   8   3       48.00       39.82      6.13 o
   4   8   3      780.43      729.78     25.26 o
   6   8   3       30.53       -4.50      7.01 o
   8   8   3      237.41      253.74     14.21 o
  10   8   3      768.13      855.14     30.90 o
  12   8   3      347.08      396.81     15.00 o
  14   8   3      835.86      855.99     22.51 o
 -15   9   3      619.08      564.07     21.00 o
 -13   9   3      140.65      133.62      9.92 o
 -11   9   3      671.88      731.94     17.69 o
  -9   9   3       20.20       -4.20      5.89 o
  -7   9   3      162.77      223.00     10.08 o
  -5   9   3      336.07      322.71     13.30 o
  -3   9   3      717.08      791.85     17.04 o
  -1   9   3       84.35       96.39      6.76 o
   1   9   3      769.08      703.09     15.16 o
   3   9   3     1197.83     1165.01     37.27 o
   5   9   3      488.82      485.25     30.04 o
   7   9   3        7.57       11.28     10.65 o
   9   9   3      420.67      390.27     32.37 o
  11   9   3      270.23      292.58     14.08 o
 -10  10   3        3.07       19.56      7.65 o
  -8  10   3       10.11       11.03      7.71 o
  -6  10   3      248.07      258.30     15.19 o
  -4  10   3       31.32       50.98      8.93 o
  -2  10   3       22.72        5.82      6.10 o
   0  10   3       13.13       -4.22      7.28 o
   2  10   3        6.35       11.72     11.59 o
   4  10   3      131.38      126.52     22.12 o
   6  10   3       19.14       16.71     12.20 o
 -26   0   4      883.40      837.59     21.29 o
 -24   0   4       24.24       27.08      6.76 o
 -22   0   4      609.81      601.27     16.09 o
 -20   0   4     5883.22     5785.59     85.40 o
 -18   0   4      495.40      432.08     11.25 o
 -16   0   4        0.32       21.46      4.60 o
 -14   0   4     3549.88     3489.91     46.46 o
 -12   0   4       69.53       25.77      2.93 o
 -10   0   4     2104.78     2163.10     22.05 o
  -8   0   4        5.13       22.33      1.56 o
  -6   0   4    51003.95    46064.70    442.76 o
  -2   0   4    95204.78    82014.83   1625.64 o
   0   0   4    36639.38    33239.13    650.16 o
   2   0   4     5738.74     5846.62    120.31 o
   4   0   4        0.13       -3.43      2.29 o
   6   0   4     4992.28     4470.92     66.01 o
   8   0   4      982.13      963.83     21.37 o
  10   0   4     4453.93     5092.39     76.54 o
  12   0   4     1199.23     1192.84     37.34 o
  14   0   4     1131.87     1017.92     30.60 o
  16   0   4      290.69      285.40     18.28 o
  18   0   4      367.01      337.86     21.79 o
  20   0   4      656.44      600.18     29.71 o
 -25   1   4       30.18       24.54      6.34 o
 -23   1   4       45.56       66.88      5.27 o
 -21   1   4      142.31       99.98      5.61 o
 -19   1   4     4026.47     3885.48     39.98 o
 -17   1   4     1081.74     1051.04     13.12 o
 -15   1   4      478.94      422.25      6.70 o
 -13   1   4     9952.06     9605.01     78.12 o
 -11   1   4     5013.62     5842.25     46.42 o
  -9   1   4     3751.65     3690.29     25.88 o
  -7   1   4     8704.56     8692.03     61.96 o
  -5   1   4    26018.63    25461.41    178.50 o
  -3   1   4       29.90       22.33      2.75 o
  -1   1   4    84951.23    73645.65    776.83 o
   1   1   4    45122.02    42352.38    416.08 o
   3   1   4      404.57      529.45      8.06 o
   5   1   4      847.05      961.86     12.07 o
   7   1   4    14158.00    14079.83    139.66 o
   9   1   4      245.32      259.86      6.55 o
  11   1   4        0.35        1.48      2.71 o
  13   1   4     3546.74     3570.38     42.08 o
  15   1   4      956.72      862.42     17.98 o
  17   1   4       55.22       63.30      8.73 o
  19   1   4      116.01      118.48     11.47 o
 -26   2   4        2.20        2.48      7.20 o
 -24   2   4      278.15      275.32     10.13 o
 -22   2   4       87.80      108.02      8.07 o
 -20   2   4       25.84       10.17      5.44 o
 -18   2   4        1.12       -2.22      3.36 o
 -16   2   4        3.75       -3.96      2.64 o
 -14   2   4      445.79      496.17      7.01 o
 -12   2   4        0.12        4.86      3.01 o
 -10   2   4      924.98     1016.61      9.51 o
  -8   2   4     2666.56     2756.61     21.71 o
  -6   2   4     1910.18     2075.23     17.20 o
  -4   2   4      858.26      916.77      8.11 o
  -2   2   4    18728.45    19119.15    200.19 o
   0   2   4      918.01      830.40     16.73 o
   2   2   4     3134.33     3409.07     35.38 o
   4   2   4       25.92       16.18      1.65 o
   6   2   4      469.98      668.34      8.57 o
   8   2   4      330.94      390.24      6.77 o
  10   2   4      182.00      175.58      5.35 o
  12   2   4        8.55        9.65      3.92 o
  14   2   4        2.55        5.29      5.96 o
  16   2   4        2.34        3.26      7.86 o
  18   2   4      768.97      794.20     25.74 o
  20   2   4        6.94        0.59     11.72 o
 -25   3   4       82.87      120.94     10.23 o
 -23   3   4        6.87        7.65      5.44 o
 -21   3   4       10.94       18.01      5.60 o
 -19   3   4      484.80      436.58     13.36 o
 -17   3   4      805.34      824.29     12.90 o
 -15   3   4      170.70      149.31      5.00 o
 -13   3   4     4861.56     4799.06     42.72 o
 -11   3   4      207.73      112.03      4.03 o
  -9   3   4    10244.87    10706.48     94.61 o
  -7   3   4     5239.14     5393.72     48.74 o
  -5   3   4     6469.24     6565.17     55.94 o
  -3   3   4      177.00      128.82      2.77 o
  -1   3   4     5965.05     6511.55     69.71 o
   1   3   4     9285.52     9886.66    112.49 o
   3   3   4      974.37     1111.42     15.55 o
   5   3   4     5498.25     5535.74     56.40 o
   7   3   4     1194.75     1105.01     14.01 o
   9   3   4      494.40      500.35     12.80 o
  11   3   4     2569.61     2487.88     34.23 o
  13   3   4      912.25      734.07     14.90 o
  15   3   4      139.90      138.71      7.08 o
  17   3   4       76.65       50.75     10.77 o
  19   3   4       14.03       15.46     10.09 o
 -24   4   4      323.44      363.48     12.48 o
 -22   4   4      165.21      158.57      8.84 o
 -20   4   4        1.28       -3.03      5.03 o
 -18   4   4       54.83       71.87      5.83 o
 -16   4   4      180.89      218.78      7.55 o
 -14   4   4     2658.90     2787.73     29.45 o
 -12   4   4      877.63      891.80     12.50 o
 -10   4   4        4.62       21.67      2.69 o
  -8   4   4     2738.36     2921.22     31.11 o
  -6   4   4    11384.43    11261.81    104.27 o
  -4   4   4     1063.01     1053.22     11.41 o
  -2   4   4      389.70      286.67      4.81 o
   0   4   4    21325.59    21811.71    228.47 o
   2   4   4      286.03      362.59      7.09 o
   4   4   4     4046.80     4429.71     52.90 o
   6   4   4      296.27      214.28      5.68 o
   8   4   4      285.14      253.70      6.72 o
  10   4   4       21.74       40.41      4.40 o
  12   4   4      658.12      619.77     15.88 o
  14   4   4        2.29        2.38      5.06 o
  16   4   4      394.47      421.57     12.33 o
  18   4   4      164.73      228.75     16.11 o
 -23   5   4       55.98       72.86     11.98 o
 -21   5   4      736.78      773.95     17.46 o
 -19   5   4      696.83      680.07     15.81 o
 -17   5   4      438.13      307.03     12.55 o
 -15   5   4      238.79      214.31      7.61 o
 -13   5   4       82.96       58.77      4.20 o
 -11   5   4      583.43      724.07     11.13 o
  -9   5   4     2276.04     2408.79     48.02 o
  -7   5   4     1595.97     1450.57     16.55 o
  -5   5   4       77.55       41.98      3.07 o
  -3   5   4      461.00      500.86      7.32 o
  -1   5   4      113.99       77.53      3.17 o
   1   5   4      591.57      604.46     10.96 o
   3   5   4      535.04      577.52     10.81 o
   5   5   4     1388.69     1559.89     29.33 o
   7   5   4      189.61      173.56      6.75 o
   9   5   4        5.54        1.32      4.18 o
  11   5   4       48.98       16.26      6.02 o
  13   5   4       97.02       90.02      7.01 o
  15   5   4      951.48      957.36     19.55 o
  17   5   4      105.31      154.44     10.80 o
 -22   6   4      325.23      348.60     13.00 o
 -20   6   4      220.89      224.81     13.25 o
 -18   6   4      681.99      766.74     16.92 o
 -16   6   4       54.20       27.37      5.66 o
 -14   6   4      252.38      232.07      8.73 o
 -12   6   4      737.59      763.11     13.46 o
 -10   6   4     1205.59     1318.52     20.08 o
  -8   6   4     3020.94     2856.05     36.82 o
  -6   6   4        2.33       18.27      2.88 o
  -4   6   4     4302.86     4327.41     42.66 o
  -2   6   4     3324.12     3179.28     33.98 o
   0   6   4        0.40       -0.32      3.48 o
   2   6   4     2767.35     2784.77     36.47 o
   4   6   4     3824.04     3813.72     71.80 o
   6   6   4      993.95     1043.05     17.57 o
   8   6   4     1331.11     1218.88     25.15 o
  10   6   4      165.27      129.19      8.90 o
  12   6   4      963.29      976.09     22.87 o
  14   6   4       35.33       28.29      6.43 o
  16   6   4      201.91      219.27     10.56 o
 -21   7   4       72.39       89.58      8.57 o
 -19   7   4       10.91       15.26      6.54 o
 -17   7   4      163.68      172.35     11.11 o
 -15   7   4      993.33      963.97     22.61 o
 -13   7   4        5.32       -2.79      5.60 o
 -11   7   4     1353.83     1529.39     25.65 o
  -9   7   4     1736.05     1677.81     24.93 o
  -7   7   4      949.08      897.01     14.27 o
  -5   7   4     2166.61     2059.24     28.25 o
  -3   7   4      236.17      180.59      5.91 o
  -1   7   4     1682.61     1690.28     21.40 o
   1   7   4      945.36      910.61     18.11 o
   3   7   4      651.81      707.86     17.45 o
   5   7   4      919.17      889.86     21.21 o
   7   7   4       75.82       65.58      8.86 o
   9   7   4     1387.16     1380.35     28.82 o
  11   7   4      352.87      383.09     16.51 o
  13   7   4       18.44       26.33      6.84 o
  15   7   4      262.15      325.06     13.09 o
 -18   8   4        3.74       -9.07      6.42 o
 -16   8   4       24.24       19.29      9.95 o
 -14   8   4        4.94       -8.52      5.68 o
 -12   8   4        4.42       -7.72      5.15 o
 -10   8   4      223.78      202.98      9.48 o
  -8   8   4       18.78       21.69      5.81 o
  -6   8   4        3.06       -5.60      4.74 o
  -4   8   4      440.33      494.33     12.38 o
  -2   8   4       32.69       59.23      4.64 o
   0   8   4       26.24       17.74      3.94 o
   2   8   4       12.14       45.90      8.66 o
   4   8   4       42.62       37.30     10.88 o
   6   8   4        7.30       -8.73      7.08 o
   8   8   4        0.05       -5.60      7.78 o
  10   8   4       68.06       71.80     10.26 o
  12   8   4        3.83       -2.11      7.12 o
 -15   9   4      592.54      630.62     18.44 o
 -13   9   4       12.63       19.77      7.01 o
 -11   9   4       93.27      148.58      8.81 o
  -9   9   4      102.62      124.75      8.31 o
  -7   9   4     1538.60     1561.03     27.07 o
  -5   9   4      105.55      126.43      7.59 o
  -3   9   4       11.83       18.22      6.82 o
  -1   9   4      153.72      135.50     14.51 o
   1   9   4      244.85      270.12     18.45 o
   3   9   4      129.91      162.88     26.01 o
   5   9   4        0.80       -4.15     10.83 o
   7   9   4      185.44      234.12     26.51 o
   9   9   4      372.03      436.24     23.52 o
 -10  10   4       48.40       42.26      7.67 o
  -8  10   4      489.68      439.24     14.88 o
  -6  10   4       76.28       62.98      7.56 o
  -4  10   4      963.60     1013.21     21.81 o
  -2  10   4      575.91      513.93     15.33 o
   0  10   4      357.22      391.17     22.51 o
   2  10   4      825.34      815.37     31.80 o
   4  10   4       75.50       40.49     12.75 o
   6  10   4        0.62        4.79     11.49 o
 -27   1   5      431.45      483.80     15.55 o
 -25   1   5      191.92      216.11      8.26 o
 -23   1   5      501.52      523.91     10.73 o
 -21   1   5       10.44        2.71      4.06 o
 -19   1   5      680.93      718.08     10.89 o
 -17   1   5     1269.24     1285.15     15.09 o
 -15   1   5      195.42      184.45      4.63 o
 -13   1   5     9183.47     9899.31     83.67 o
 -11   1   5       13.98        6.01      1.73 o
  -9   1   5       25.47       43.07      1.68 o
  -7   1   5     2556.50     2580.11     20.88 o
  -5   1   5    16870.93    17074.41    130.39 o
  -3   1   5    50566.00    47482.08    437.61 o
  -1   1   5     1405.36     1461.60     17.69 o
   1   1   5     1551.52     1652.03     23.00 o
   3   1   5      302.19      317.44      6.60 o
   5   1   5       88.40       74.33      3.34 o
   7   1   5     6253.36     6218.40     74.44 o
   9   1   5       17.58       39.76      3.62 o
  11   1   5      760.44      747.31     11.53 o
  13   1   5      522.21      568.27     13.64 o
  15   1   5        4.16        0.16      6.39 o
  17   1   5       18.29        8.15      8.93 o
  19   1   5       99.60       96.88     12.94 o
 -26   2   5       83.31       52.11      7.41 o
 -24   2   5       57.34       48.87      6.27 o
 -22   2   5      779.47      711.88     13.31 o
 -20   2   5     4633.38     4234.24     46.14 o
 -18   2   5     2123.58     2104.27     23.86 o
 -16   2   5      373.13      317.10      6.84 o
 -14   2   5     6713.11     6675.59     60.60 o
 -12   2   5        0.08       -1.48      1.89 o
 -10   2   5      973.46      990.38     10.06 o
  -8   2   5     2501.43     2459.55     21.07 o
  -6   2   5     3915.77     3612.91     29.66 o
  -4   2   5      336.31      183.88      3.70 o
  -2   2   5    11383.44    12796.96    178.49 o
   0   2   5    16899.02    15524.15    174.75 o
   2   2   5     7013.12     7006.82     74.49 o
   4   2   5      107.57       56.43      3.27 o
   6   2   5     3439.81     2943.19     32.97 o
   8   2   5      198.48      237.20      6.89 o
  10   2   5      123.87      162.62      9.74 o
  12   2   5      338.74      294.32     11.04 o
  14   2   5      134.62      134.03     10.32 o
  16   2   5      154.04      131.46     13.56 o
  18   2   5       46.24       40.14     10.38 o
 -25   3   5       90.82      126.69     10.74 o
 -23   3   5       15.67       -8.18      5.45 o
 -21   3   5      210.72      228.78      8.86 o
 -19   3   5     1252.95     1248.72     19.07 o
 -17   3   5       96.67       96.41      5.16 o
 -15   3   5     1416.49     1413.05     18.22 o
 -13   3   5       25.44        2.36      2.66 o
 -11   3   5       19.25        3.51      2.21 o
  -9   3   5       10.54        4.80      1.88 o
  -7   3   5    10868.40    11239.11     98.74 o
  -5   3   5     1996.62     2507.90     22.28 o
  -3   3   5     1467.20     1457.95     16.49 o
  -1   3   5    18539.40    18718.63    211.01 o
   1   3   5    10405.21    10776.70    114.28 o
   3   3   5      923.50      923.37     10.79 o
   5   3   5       87.56      128.29      3.97 o
   7   3   5     7171.58     7489.54     75.71 o
   9   3   5      291.56      277.94      6.92 o
  11   3   5      398.79      468.50     11.12 o
  13   3   5        0.70        3.04      5.58 o
  15   3   5       25.26       45.22      9.00 o
  17   3   5      103.77      115.94     12.24 o
  19   3   5      622.76      676.57     25.20 o
 -24   4   5       98.04      115.62     10.19 o
 -22   4   5      978.09     1049.92     26.17 o
 -20   4   5      126.08      116.38      6.99 o
 -18   4   5      201.60      236.98      8.37 o
 -16   4   5     1352.29     1330.71     18.10 o
 -14   4   5      534.70      603.55     11.26 o
 -12   4   5     3295.69     3409.92     34.69 o
 -10   4   5     6664.04     6933.46     69.65 o
  -8   4   5     1087.20     1030.66     12.24 o
  -6   4   5      737.04      773.91      9.54 o
  -4   4   5        0.23        1.42      2.04 o
  -2   4   5     3429.38     3181.37     36.19 o
   0   4   5      116.72       89.04      3.85 o
   2   4   5     5311.12     5580.08     65.45 o
   4   4   5     6151.09     6207.23     65.00 o
   6   4   5       49.83       61.81      3.58 o
   8   4   5       79.66       79.95      4.60 o
  10   4   5      785.09      668.44     14.39 o
  12   4   5     1015.72      974.73     20.58 o
  14   4   5        6.18       -0.25      4.53 o
  16   4   5      103.83       99.76     11.60 o
  18   4   5      128.81      210.93     16.19 o
 -23   5   5       68.77       74.14      7.84 o
 -21   5   5      157.92      118.62      8.18 o
 -19   5   5      130.49      143.70      8.26 o
 -17   5   5      948.78      963.56     16.37 o
 -15   5   5     1356.32     1337.91     19.71 o
 -13   5   5      196.48      129.56      5.70 o
 -11   5   5      160.79       93.76      4.31 o
  -9   5   5     1681.72     1722.67     19.26 o
  -7   5   5       35.90       32.07      2.98 o
  -5   5   5    10099.95    10481.77     97.38 o
  -3   5   5     3032.76     2750.00     34.94 o
  -1   5   5     1555.94     1635.79     31.07 o
   1   5   5      567.55      500.49      9.37 o
   3   5   5      260.70      286.78      7.17 o
   5   5   5     1005.85     1011.39     16.04 o
   7   5   5        2.39       -0.50      3.78 o
   9   5   5        2.12       -1.84      4.88 o
  11   5   5      513.12      525.33     15.32 o
  13   5   5       85.15       51.06      6.39 o
  15   5   5      462.26      490.43     13.71 o
  17   5   5      344.21      398.69     13.63 o
 -22   6   5       12.05        7.11      6.38 o
 -20   6   5       32.03       47.05      9.53 o
 -18   6   5      618.66      630.02     19.00 o
 -16   6   5      146.57      178.10      8.58 o
 -14   6   5     1620.27     1571.29     26.10 o
 -12   6   5       34.77       11.48      4.10 o
 -10   6   5      783.38      784.13     11.52 o
  -8   6   5        5.32       10.03      2.88 o
  -6   6   5       58.61       33.90      3.67 o
  -4   6   5      168.97      177.65      6.42 o
  -2   6   5     1047.81     1127.87     20.47 o
   0   6   5     2515.42     2454.50     32.66 o
   2   6   5      854.04      853.33     14.99 o
   4   6   5        6.77        1.39      4.06 o
   6   6   5     1158.11     1076.96     22.36 o
   8   6   5      297.15      294.25     12.01 o
  10   6   5      249.73      278.07     12.09 o
  12   6   5       21.56        8.91      6.58 o
  14   6   5       32.80       23.29      6.36 o
  16   6   5       22.03        2.99      7.25 o
 -21   7   5        1.56       -3.60      6.50 o
 -19   7   5       45.84       78.89      7.54 o
 -17   7   5      553.19      429.38     13.20 o
 -15   7   5      853.12      889.50     18.69 o
 -13   7   5     1116.62     1166.58     21.70 o
 -11   7   5     1399.30     1415.12     24.22 o
  -9   7   5     3808.58     3554.82     45.71 o
  -7   7   5      259.02      216.10      6.86 o
  -5   7   5     1380.00     1474.27     19.52 o
  -3   7   5      901.92      938.49     13.37 o
  -1   7   5       37.08       31.50      5.48 o
   1   7   5        0.31        1.05      4.96 o
   3   7   5     1721.48     1771.54     43.61 o
   5   7   5     1347.49     1259.21     29.86 o
   7   7   5       84.90       78.15      9.22 o
   9   7   5        1.05       -8.68      6.43 o
  11   7   5       75.88       86.46      9.07 o
  13   7   5       35.77       33.66      7.24 o
 -18   8   5      306.06      338.33     13.82 o
 -16   8   5     1038.06     1071.09     23.58 o
 -14   8   5       25.24       27.08      6.21 o
 -12   8   5       17.58        0.13      5.43 o
 -10   8   5        1.26       -2.16      5.36 o
  -8   8   5      556.98      650.33     14.89 o
  -6   8   5     1054.63     1074.86     19.63 o
  -4   8   5       14.19        0.86      3.07 o
  -2   8   5      475.76      457.99     13.25 o
   0   8   5     1009.42     1021.89     30.70 o
   2   8   5     1537.03     1586.76     36.07 o
   4   8   5      211.40      256.13     13.86 o
   6   8   5       36.48       22.75      8.00 o
   8   8   5      483.16      528.16     19.98 o
  10   8   5      210.42      202.56     18.70 o
  12   8   5      116.56      160.57     20.10 o
 -15   9   5        3.77        1.65      6.77 o
 -13   9   5        1.80       -2.74      6.12 o
 -11   9   5      306.30      408.56     12.90 o
  -9   9   5     1573.75     1697.33     28.85 o
  -7   9   5      224.15      220.53      9.28 o
  -5   9   5      345.55      329.15     10.32 o
  -3   9   5      719.13      645.18     15.69 o
  -1   9   5        0.39      -12.40      9.11 o
   1   9   5      209.67      225.08     16.62 o
   3   9   5       23.82       51.52     11.91 o
   5   9   5      168.90      229.05     16.90 o
   7   9   5      315.76      299.30     19.92 o
   9   9   5       44.31       12.21      9.28 o
 -12  10   5      352.01      276.29     15.91 o
 -10  10   5       77.70       75.53      8.08 o
  -8  10   5       11.33       21.60      6.60 o
  -6  10   5       13.77       29.05      6.88 o
  -4  10   5        2.08       19.79     11.30 o
  -2  10   5       22.38       13.41     13.66 o
   0  10   5        2.27       -9.01     10.71 o
   2  10   5        0.01      -15.19     10.13 o
   4  10   5       18.42        9.53     12.68 o
 -26   0   6      505.40      634.66     19.84 o
 -24   0   6       16.20       15.93      6.52 o
 -22   0   6      492.24      529.52     17.07 o
 -20   0   6     3787.15     3905.85     54.26 o
 -18   0   6     4959.30     5047.19     74.09 o
 -16   0   6      599.87      720.47     21.53 o
 -14   0   6    12450.18    12351.57    140.50 o
 -12   0   6    17153.98    16876.41    164.32 o
 -10   0   6       75.96      135.64      4.30 o
  -8   0   6     4395.07     4724.07     54.91 o
  -6   0   6     4566.37     4509.28     52.16 o
  -4   0   6    20820.67    21914.90    437.57 o
  -2   0   6    54611.11    53178.61   1253.79 o
   0   0   6     1219.68      874.08     21.70 o
   2   0   6    12131.81    11256.62    185.99 o
   4   0   6     1796.09     1999.24     31.36 o
   6   0   6     9238.02     8909.33    147.89 o
   8   0   6     1937.13     1824.32     35.80 o
  10   0   6      605.06      664.53     16.28 o
  12   0   6     1554.09     1521.31     43.44 o
  14   0   6      456.17      499.07     22.36 o
  16   0   6     1106.86     1095.87     36.57 o
  18   0   6        6.14       15.16     12.18 o
 -27   1   6      130.33      171.87      9.21 o
 -25   1   6       48.16       58.73      6.01 o
 -23   1   6      459.39      453.54      9.98 o
 -21   1   6     1990.28     1964.91     24.23 o
 -19   1   6     1446.34     1416.93     16.70 o
 -17   1   6     1822.80     1834.87     18.79 o
 -15   1   6     1881.77     1663.53     16.81 o
 -13   1   6      549.82      723.63      8.36 o
 -11   1   6     2884.25     3010.35     23.82 o
  -9   1   6    15467.93    14875.96    113.17 o
  -7   1   6     6091.75     6315.74     61.64 o
  -5   1   6    31408.21    31816.70    263.58 o
  -3   1   6        2.95       -2.11      2.43 o
  -1   1   6     1371.87     1532.37     19.01 o
   1   1   6     1043.93     1109.17     15.23 o
   3   1   6      315.47      327.81      7.33 o
   5   1   6      526.85      519.12      9.07 o
   7   1   6      684.76      743.13     14.02 o
   9   1   6      392.54      377.69      8.02 o
  11   1   6      575.51      554.69     12.50 o
  13   1   6      233.85      241.27     12.16 o
  15   1   6      146.85      158.05     11.30 o
  17   1   6       27.86       33.42      9.07 o
  19   1   6      365.15      494.41     19.05 o
 -26   2   6        0.03       -6.95      6.06 o
 -24   2   6      129.21      154.82      7.60 o
 -22   2   6      342.39      318.92      9.27 o
 -20   2   6        2.31        4.92      4.28 o
 -18   2   6       52.71       46.33      4.15 o
 -16   2   6       28.89       38.77      3.30 o
 -14   2   6     1046.25     1008.21     11.95 o
 -12   2   6       25.33        8.56      2.01 o
 -10   2   6     4108.15     4218.46     35.01 o
  -8   2   6       20.40        6.75      2.02 o
  -6   2   6      285.57      283.04      4.46 o
  -4   2   6       48.01       25.60      2.21 o
  -2   2   6       53.82       28.29      3.83 o
   0   2   6       13.80       16.68      2.85 o
   2   2   6     1142.39     1062.33     19.13 o
   4   2   6      275.90      251.31      6.16 o
   6   2   6      103.53      116.69      5.42 o
   8   2   6       17.21        8.42      3.80 o
  10   2   6      279.12      305.84     11.47 o
  12   2   6      221.32      202.69      8.51 o
  14   2   6       32.88       37.31      8.54 o
  16   2   6        2.72       18.27      8.94 o
  18   2   6        0.13      -11.73      9.49 o
 -25   3   6      546.01      573.59     15.20 o
 -23   3   6      473.51      490.21     13.33 o
 -21   3   6     1798.59     1745.22     24.64 o
 -19   3   6     3794.14     3856.85     43.04 o
 -17   3   6      978.15      953.83     14.26 o
 -15   3   6     1290.04     1161.68     17.62 o
 -13   3   6        0.43        2.64      2.24 o
 -11   3   6      451.00      463.26      7.65 o
  -9   3   6      192.55      280.87      5.13 o
  -7   3   6       47.95       44.89      1.87 o
  -5   3   6     3201.38     3277.39     34.01 o
  -3   3   6      535.61      423.33      6.56 o
  -1   3   6      123.50      100.38      6.87 o
   1   3   6     5340.25     4864.38     49.56 o
   3   3   6       47.91       41.40      2.85 o
   5   3   6     1082.05     1127.22     13.72 o
   7   3   6      690.02      693.80     10.58 o
   9   3   6      814.44      813.52     16.72 o
  11   3   6      902.68      962.54     21.38 o
  13   3   6      789.64      719.69     22.07 o
  15   3   6      360.98      346.21     17.15 o
  17   3   6      222.59      271.89     16.42 o
 -26   4   6      357.13      387.65     14.57 o
 -24   4   6        3.03       -4.48      5.86 o
 -22   4   6      212.03      214.45      9.44 o
 -20   4   6     1099.85     1029.63     18.44 o
 -18   4   6     2955.54     2824.57     33.24 o
 -16   4   6      547.02      516.50     10.16 o
 -14   4   6     1009.27     1017.38     14.25 o
 -12   4   6       64.15       61.13      3.63 o
 -10   4   6       46.63       46.25      2.83 o
  -8   4   6     2513.87     2378.50     24.31 o
  -6   4   6     1204.27     1261.82     13.90 o
  -4   4   6      596.70      582.70      9.17 o
  -2   4   6     1563.76     1935.36     25.27 o
   0   4   6      498.04      672.29     12.77 o
   2   4   6      392.46      367.65      7.21 o
   4   4   6      467.61      435.83      7.63 o
   6   4   6     8288.09     7914.35     91.34 o
   8   4   6     1679.18     1524.51     24.28 o
  10   4   6      745.98      794.10     15.73 o
  12   4   6       12.81       24.55      4.92 o
  14   4   6       21.22       -0.69      8.32 o
  16   4   6        1.03        5.95      9.25 o
 -25   5   6        0.60        1.48      7.68 o
 -23   5   6      274.08      338.66     12.23 o
 -21   5   6      133.76      113.89      7.75 o
 -19   5   6       31.14        6.63      5.36 o
 -17   5   6       28.22       -2.44      4.89 o
 -15   5   6     1467.40     1522.34     21.54 o
 -13   5   6      686.27      761.54     13.59 o
 -11   5   6      630.92      591.11      9.21 o
  -9   5   6      919.00     1015.60     13.74 o
  -7   5   6       68.96       99.53      3.43 o
  -5   5   6      957.17     1029.33     15.95 o
  -3   5   6      699.94      572.75     11.88 o
  -1   5   6     4493.58     4609.53     51.81 o
   1   5   6       89.44       76.63      4.37 o
   3   5   6      914.53      954.02     15.13 o
   5   5   6       45.17       54.55      6.06 o
   7   5   6     1686.51     1580.58     25.82 o
   9   5   6      215.77      191.55      9.47 o
  11   5   6      522.39      496.94     14.50 o
  13   5   6        5.32       -1.22      6.64 o
  15   5   6       11.78        4.33      9.64 o
 -22   6   6        0.45        0.13      6.03 o
 -20   6   6        1.55        7.25      8.06 o
 -18   6   6        0.02       -4.44      5.13 o
 -16   6   6     3439.05     3573.12     50.80 o
 -14   6   6      327.69      325.57      9.95 o
 -12   6   6      731.57      666.97     13.18 o
 -10   6   6     4584.96     4317.53     51.97 o
  -8   6   6      158.09      224.66      6.78 o
  -6   6   6       68.28       74.00      4.01 o
  -4   6   6     1878.20     1798.27     25.36 o
  -2   6   6       22.07       28.66      4.22 o
   0   6   6      305.87      292.07      8.43 o
   2   6   6       89.01       72.63      5.11 o
   4   6   6     1067.71      993.68     20.97 o
   6   6   6     1454.99     1415.50     27.49 o
   8   6   6       64.96       60.63      7.21 o
  10   6   6      205.55      237.51     11.22 o
  12   6   6       67.63       45.90      7.58 o
  14   6   6        4.74       -7.67      6.36 o
 -21   7   6      603.64      504.34     14.94 o
 -19   7   6      571.53      481.59     13.96 o
 -17   7   6      241.50      202.69      9.65 o
 -15   7   6      684.16      759.05     16.88 o
 -13   7   6      493.37      385.26     19.23 o
 -11   7   6       68.84       84.48      6.09 o
  -9   7   6      287.78      399.76     16.28 o
  -7   7   6      157.46      138.57      5.39 o
  -5   7   6      178.31      144.33      9.21 o
  -3   7   6      532.85      526.30     13.29 o
  -1   7   6      588.33      625.61     14.56 o
   1   7   6     1715.21     1600.43     47.36 o
   3   7   6      692.72      676.48     28.09 o
   5   7   6       17.52        6.56      6.81 o
   7   7   6      234.43      208.98     10.97 o
   9   7   6        6.87       -5.27      6.10 o
  11   7   6      865.54      924.12     32.21 o
  13   7   6       69.46      109.23      8.73 o
 -18   8   6      164.80      182.01     11.81 o
 -16   8   6        1.88       23.51      6.29 o
 -14   8   6      452.07      364.46     12.25 o
 -12   8   6      105.68      137.55      7.94 o
 -10   8   6       20.42       27.63      5.75 o
  -8   8   6       53.99       69.15      6.78 o
  -6   8   6      224.53      147.46      5.30 o
  -4   8   6      151.86      151.72      8.29 o
  -2   8   6       53.91       42.84      7.97 o
   0   8   6        1.86       -8.20      7.35 o
   2   8   6       15.02       15.08      7.85 o
   4   8   6        0.12      -10.63      7.09 o
   6   8   6      288.07      294.94     20.83 o
   8   8   6        0.42       -8.16      6.85 o
  10   8   6       32.19       19.85      8.12 o
 -15   9   6       36.04       45.75      7.95 o
 -13   9   6       16.44       -6.73      8.01 o
 -11   9   6       33.21       42.59      6.92 o
  -9   9   6       43.20       66.00      6.99 o
  -7   9   6      277.48      274.46     10.00 o
  -5   9   6        0.40        2.23      9.57 o
  -3   9   6        1.09       -8.82      9.23 o
  -1   9   6      249.10      269.22     18.13 o
   1   9   6      580.19      545.73     24.63 o
   3   9   6      382.45      463.25     22.95 o
   5   9   6      101.10       61.15     11.82 o
   7   9   6       10.77        3.04     10.40 o
 -12  10   6      435.31      391.09     14.07 o
 -10  10   6      602.52      526.57     26.09 o
  -8  10   6      192.64      219.67     11.53 o
  -6  10   6       21.50       26.84     11.95 o
  -4  10   6      133.53      130.70     15.11 o
  -2  10   6      189.11      212.44     17.43 o
   0  10   6       92.26       92.03     23.18 o
   2  10   6       51.03       48.86     27.57 o
 -27   1   7      134.13      122.73      8.69 o
 -25   1   7       33.77       56.44      6.00 o
 -23   1   7       50.16       67.66      6.86 o
 -21   1   7      425.31      366.43      8.07 o
 -19   1   7     1219.89     1105.23     13.96 o
 -17   1   7      342.08      404.06      6.84 o
 -15   1   7     3744.50     3601.38     34.20 o
 -13   1   7     4275.93     4607.04     35.74 o
 -11   1   7     3300.39     3754.56     29.05 o
  -9   1   7     3902.71     3720.53     30.63 o
  -7   1   7     9857.14    10668.52     93.42 o
  -5   1   7    26935.53    27323.41    289.44 o
  -3   1   7     2240.72     2098.81     27.64 o
  -1   1   7      703.06      938.94     12.57 o
   1   1   7     2036.56     2098.45     26.72 o
   3   1   7     2086.26     2258.24     29.20 o
   5   1   7     3459.19     3403.95     42.12 o
   7   1   7     3831.20     3706.65     51.18 o
   9   1   7      575.43      512.71     11.34 o
  11   1   7      413.11      410.77     11.98 o
  13   1   7        0.48       12.46      6.71 o
  15   1   7      440.98      517.18     19.71 o
  17   1   7       52.25       93.56     11.02 o
 -26   2   7      599.77      588.21     14.70 o
 -24   2   7      177.53      172.74      7.85 o
 -22   2   7      423.65      444.40     10.10 o
 -20   2   7     2929.23     2998.80     40.05 o
 -18   2   7     3451.79     3432.10     33.82 o
 -16   2   7     1555.92     1633.17     18.73 o
 -14   2   7      626.53      900.29      9.97 o
 -12   2   7    16455.85    16496.61    130.66 o
 -10   2   7      285.78      421.27      5.75 o
  -8   2   7      339.76      212.30      4.27 o
  -6   2   7     1552.56     1255.95     14.15 o
  -4   2   7      149.89      163.67      4.11 o
  -2   2   7      843.01      804.31     14.61 o
   0   2   7     4555.30     4533.13     66.82 o
   2   2   7     4008.81     3748.94     56.62 o
   4   2   7      286.83      298.54      6.78 o
   6   2   7      379.68      349.71      9.46 o
   8   2   7     2682.76     2702.19     34.71 o
  10   2   7      760.44      749.52     20.47 o
  12   2   7     1503.02     1365.81     31.95 o
  14   2   7      586.22      574.72     20.10 o
  16   2   7       72.46       68.32     11.47 o
 -27   3   7       17.69       19.15      7.30 o
 -25   3   7        0.59       -6.09      5.77 o
 -23   3   7      194.97      163.51     12.12 o
 -21   3   7      213.04      177.56      8.56 o
 -19   3   7     3977.84     3752.70     39.21 o
 -17   3   7      140.92      142.44      5.43 o
 -15   3   7     3707.01     3714.54     36.76 o
 -13   3   7      216.59      184.04      4.60 o
 -11   3   7     4430.29     4357.22     48.88 o
  -9   3   7      874.17      823.34      9.01 o
  -7   3   7        1.64       -0.13      2.04 o
  -5   3   7     3248.40     3386.38     34.98 o
  -3   3   7     3383.67     4170.43     49.87 o
  -1   3   7      960.20      969.19     15.02 o
   1   3   7     7602.10     7840.87     83.69 o
   3   3   7     4222.59     4319.86     51.68 o
   5   3   7      386.53      375.36      9.28 o
   7   3   7      897.41      835.86     13.82 o
   9   3   7       19.08       15.76      5.66 o
  11   3   7        0.36      -10.07      6.72 o
  13   3   7       28.23       30.93     14.92 o
  15   3   7      244.68      269.63     17.88 o
  17   3   7       69.48       77.43     11.80 o
 -26   4   7        3.27       -2.51      7.01 o
 -24   4   7      478.13      659.90     16.08 o
 -22   4   7     1075.43     1016.69     19.96 o
 -20   4   7      765.86      742.62     18.02 o
 -18   4   7     2146.48     2282.63     35.08 o
 -16   4   7      822.21      770.98     14.14 o
 -14   4   7     3462.40     3484.47     44.93 o
 -12   4   7      174.85      284.71      6.03 o
 -10   4   7     1946.19     1961.33     21.55 o
  -8   4   7     1133.85     1116.52     12.13 o
  -6   4   7       84.87       62.10      3.53 o
  -4   4   7     3386.51     3277.16     36.66 o
  -2   4   7      885.93      965.38     12.16 o
   0   4   7     3067.16     3226.28     36.37 o
   2   4   7      123.54      135.56      4.24 o
   4   4   7       99.56      124.21      4.86 o
   6   4   7     2197.62     2051.09     27.90 o
   8   4   7        0.38        2.45      3.71 o
  10   4   7     1590.33     1815.97     39.63 o
  12   4   7     1042.14     1070.08     28.48 o
  14   4   7       12.58       19.57      8.95 o
  16   4   7       34.01       45.16     12.14 o
 -25   5   7        0.92       -5.80      6.88 o
 -23   5   7       77.54       90.08      7.84 o
 -21   5   7      371.79      310.65     10.42 o
 -19   5   7      245.35      220.27     11.25 o
 -17   5   7      221.99      194.70      7.88 o
 -15   5   7     1529.48     1322.50     20.74 o
 -13   5   7       18.54       26.30      3.46 o
 -11   5   7      181.20      175.81      6.08 o
  -9   5   7        0.33        9.48      2.48 o
  -7   5   7     1419.56     1418.75     20.61 o
  -5   5   7      347.09      363.93      7.82 o
  -3   5   7      519.92      536.50      9.04 o
  -1   5   7        0.69        6.31      2.85 o
   1   5   7      761.09      669.94     11.04 o
   3   5   7        0.94       -2.87      3.02 o
   5   5   7     6097.02     6211.08     81.89 o
   7   5   7      238.79      210.40      8.63 o
   9   5   7     1719.79     1705.11     30.91 o
  11   5   7       88.96       95.47      6.67 o
  13   5   7      187.03      163.69     13.29 o
  15   5   7       26.49        6.63      9.54 o
 -24   6   7       99.25      149.28     10.33 o
 -22   6   7        3.21       21.55      6.54 o
 -20   6   7        8.86        5.47      5.41 o
 -18   6   7      431.60      374.29     12.07 o
 -16   6   7       91.35       88.91      7.03 o
 -14   6   7      430.07      450.13     11.29 o
 -12   6   7      216.61      197.94      7.53 o
 -10   6   7     2084.09     2029.22     23.71 o
  -8   6   7     3120.98     3138.72     33.91 o
  -6   6   7      431.07      467.37     10.62 o
  -4   6   7       32.49       36.60      4.36 o
  -2   6   7     1020.80     1029.62     21.59 o
   0   6   7      153.74      136.84      6.44 o
   2   6   7      399.08      393.36     12.24 o
   4   6   7      158.25      144.45      7.56 o
   6   6   7     1086.75      999.28     21.74 o
   8   6   7      120.89       95.21      7.84 o
  10   6   7        1.83        1.07      5.97 o
  12   6   7      199.87      213.80     12.88 o
 -21   7   7       33.82       12.86      7.04 o
 -19   7   7       47.99       22.39      5.95 o
 -17   7   7      415.52      457.22     13.34 o
 -15   7   7      517.29      438.29     12.83 o
 -13   7   7      315.77      291.42     10.22 o
 -11   7   7     1574.10     1488.38     22.93 o
  -9   7   7      360.92      350.02      9.46 o
  -7   7   7      215.75      175.38     10.95 o
  -5   7   7        5.63       -6.79      4.53 o
  -3   7   7     1862.76     1929.53     41.45 o
  -1   7   7     2013.27     1901.23     39.50 o
   1   7   7      564.39      479.36     16.90 o
   3   7   7       11.95       12.36      6.52 o
   5   7   7      101.68       86.08      8.01 o
   7   7   7        2.42        3.93      6.45 o
   9   7   7       12.72        8.55      6.71 o
  11   7   7        0.77       13.18      7.19 o
 -18   8   7        0.24        6.17      7.24 o
 -16   8   7       26.96       -6.31      6.07 o
 -14   8   7       64.39       37.63      6.16 o
 -12   8   7      802.76      683.04     15.42 o
 -10   8   7     2695.32     2745.95     40.57 o
  -8   8   7        6.17        3.29      3.04 o
  -6   8   7      150.81      129.11     10.73 o
  -4   8   7        2.39       -0.74      8.41 o
  -2   8   7      469.48      456.48     17.28 o
   0   8   7      316.92      294.48     14.80 o
   2   8   7     1548.92     1536.89     36.43 o
   4   8   7      235.32      270.63     14.36 o
   6   8   7      166.82      202.06     11.39 o
   8   8   7       98.65       89.16      9.42 o
 -15   9   7      148.71      153.79      9.73 o
 -13   9   7       13.48       27.89      6.66 o
 -11   9   7      243.46      246.28     14.93 o
  -9   9   7      145.80       72.91      6.73 o
  -7   9   7      325.25      315.44     19.28 o
  -5   9   7       33.34       15.57     10.19 o
  -3   9   7      526.34      677.15     34.47 o
  -1   9   7      981.60      934.29     32.23 o
   1   9   7       52.46       43.17     11.36 o
   3   9   7      168.38      164.24     19.29 o
   5   9   7       48.25       43.41     11.28 o
 -10  10   7       47.06        8.72      5.90 o
  -8  10   7       15.65       -1.62     12.31 o
  -6  10   7      191.24      243.29     21.83 o
  -4  10   7       97.58      125.98     15.08 o
  -2  10   7       11.41        4.63     11.37 o
   0  10   7       34.69       45.18     19.12 o
 -28   0   8        9.76       -8.54      8.07 o
 -26   0   8      182.86      250.62     13.13 o
 -24   0   8      247.46      207.45     10.54 o
 -22   0   8     2196.52     2083.36     32.74 o
 -20   0   8      487.05      408.53     12.09 o
 -18   0   8      318.38      340.43      9.44 o
 -16   0   8     2736.51     2452.26     34.62 o
 -14   0   8     8993.47     9414.97     99.71 o
 -12   0   8    12580.50    12977.07    145.36 o
 -10   0   8      870.24     1246.54     16.39 o
  -8   0   8    25735.61    23992.79    331.85 o
  -6   0   8    42176.04    39002.46    670.85 o
  -4   0   8      934.27      758.22     18.11 o
  -2   0   8      629.83      485.25     25.89 o
   0   0   8     9984.71     9840.16    291.91 o
   2   0   8     1386.59     1294.14     21.18 o
   4   0   8     1117.52     1226.90     24.28 o
   6   0   8     5179.75     5381.32     92.24 o
   8   0   8     1994.82     1912.95     47.66 o
  10   0   8       23.41       34.86      7.46 o
  12   0   8      161.64      158.14     13.74 o
  14   0   8      189.16      245.03     17.40 o
  16   0   8      384.95      414.97     27.82 o
 -27   1   8      161.26      143.06      8.34 o
 -25   1   8      925.55      821.15     16.91 o
 -23   1   8      201.44      173.49      7.09 o
 -21   1   8      324.83      322.64      9.38 o
 -19   1   8     3105.88     2932.33     29.58 o
 -17   1   8       71.21       75.44      3.69 o
 -15   1   8        4.05       -0.67      1.96 o
 -13   1   8     4815.16     4653.68     37.22 o
 -11   1   8      368.85      323.49      4.27 o
  -9   1   8       77.33       84.69      3.30 o
  -7   1   8     2599.84     2517.75     24.56 o
  -5   1   8       19.35        6.71      2.15 o
  -3   1   8     1610.03     1881.93     33.38 o
  -1   1   8      985.43      938.46     12.80 o
   1   1   8     3957.36     3879.06     47.10 o
   3   1   8      399.56      361.33     10.44 o
   5   1   8       56.09       46.70      4.29 o
   7   1   8     1494.03     1354.73     20.17 o
   9   1   8      171.06      145.71      6.74 o
  11   1   8     1685.23     1502.31     29.60 o
  13   1   8      189.10      169.14     10.40 o
  15   1   8        0.84        0.01      7.54 o
 -28   2   8       99.35      133.75      9.94 o
 -26   2   8        1.17       -0.46      5.64 o
 -24   2   8        6.79       15.25      5.35 o
 -22   2   8      662.31      691.26     13.21 o
 -20   2   8      809.77      836.81     12.68 o
 -18   2   8     1649.67     1485.97     17.08 o
 -16   2   8     1828.74     1901.08     18.25 o
 -14   2   8       29.25        9.39      2.04 o
 -12   2   8       32.66       35.27      3.02 o
 -10   2   8     1434.13     1313.96     12.75 o
  -8   2   8     1927.82     2109.39     22.85 o
  -6   2   8      856.40      645.22      7.58 o
  -4   2   8     1361.39     1248.22     18.26 o
  -2   2   8     7212.43     7221.15    103.79 o
   0   2   8     2286.98     2270.69     35.90 o
   2   2   8     3408.46     3524.20     62.26 o
   4   2   8      405.10      392.59      8.10 o
   6   2   8      457.93      477.98     10.95 o
   8   2   8      612.79      670.84     15.93 o
  10   2   8       12.08       -3.74      5.45 o
  12   2   8      122.56      107.99     10.17 o
  14   2   8        6.02      -11.16      7.44 o
  16   2   8       60.38       65.75     11.25 o
 -27   3   8        7.16        0.96      8.22 o
 -25   3   8        9.01        5.61      6.07 o
 -23   3   8       18.34        2.00      7.14 o
 -21   3   8      346.56      338.12      9.45 o
 -19   3   8       10.61       23.77      4.18 o
 -17   3   8       64.71       92.17      4.10 o
 -15   3   8     1415.47     1390.06     14.84 o
 -13   3   8     3094.44     3093.01     30.36 o
 -11   3   8     2507.50     2199.66     19.77 o
  -9   3   8     9876.33     9698.67     95.52 o
  -7   3   8      767.32      730.29      9.84 o
  -5   3   8     2015.17     1939.72     26.17 o
  -3   3   8      455.86      515.12      8.35 o
  -1   3   8     1980.05     1839.67     23.32 o
   1   3   8      297.87      207.35     10.32 o
   3   3   8      337.65      350.58      8.00 o
   5   3   8     1559.13     1652.07     33.84 o
   7   3   8     1130.54     1098.00     19.60 o
   9   3   8     1460.54     1494.80     28.34 o
  11   3   8      709.75      758.68     22.36 o
  13   3   8       58.72       81.46     10.13 o
  15   3   8       15.49       24.66      9.75 o
 -26   4   8      241.05      248.69     15.91 o
 -24   4   8        0.10        0.32      7.84 o
 -22   4   8      297.31      300.72     10.15 o
 -20   4   8     1482.64     1313.89     21.37 o
 -18   4   8       23.77       27.41      5.34 o
 -16   4   8      760.44      982.84     14.09 o
 -14   4   8      435.20      534.64      9.11 o
 -12   4   8     3053.50     3083.50     31.33 o
 -10   4   8     1116.87     1076.01     13.22 o
  -8   4   8     1066.99     1153.31     14.79 o
  -6   4   8     1666.52     1492.63     19.60 o
  -4   4   8     3990.38     4206.20     43.94 o
  -2   4   8     2160.49     1945.79     26.68 o
   0   4   8     1690.18     1688.32     24.25 o
   2   4   8      972.25     1115.20     17.70 o
   4   4   8      175.67       95.78      4.58 o
   6   4   8      198.44      207.57      9.32 o
   8   4   8       67.96      112.31      8.31 o
  10   4   8     1078.74     1028.27     27.14 o
  12   4   8       65.85      113.19     10.94 o
  14   4   8      526.99      539.90     21.30 o
 -25   5   8        6.83       -9.63      6.42 o
 -23   5   8       10.12        1.92      6.69 o
 -21   5   8      321.98      296.39     10.09 o
 -19   5   8     1144.76     1179.99     20.04 o
 -17   5   8      232.07      254.11      9.01 o
 -15   5   8      899.30      822.00     15.09 o
 -13   5   8      886.67      801.73     12.54 o
 -11   5   8     3248.34     3349.23     35.90 o
  -9   5   8      726.38      740.78     13.35 o
  -7   5   8     1060.59     1077.13     19.04 o
  -5   5   8     3283.05     3274.29     45.83 o
  -3   5   8      176.19      180.00      7.08 o
  -1   5   8     3999.82     4217.26     46.00 o
   1   5   8     1845.18     1641.13     25.57 o
   3   5   8       45.33       49.06      6.68 o
   5   5   8      101.30       93.17      6.85 o
   7   5   8     2687.49     2772.96     35.73 o
   9   5   8      176.93      177.26     12.03 o
  11   5   8      434.64      494.77     19.48 o
  13   5   8       11.75       11.62      9.32 o
 -24   6   8      732.28      822.86     20.71 o
 -22   6   8      345.02      292.92     13.04 o
 -20   6   8       87.13       67.82      6.70 o
 -18   6   8        9.23       38.60      6.55 o
 -16   6   8      585.50      454.37     12.46 o
 -14   6   8     1865.70     1797.03     26.31 o
 -12   6   8      158.55      161.19      5.81 o
 -10   6   8      340.24      351.48      8.42 o
  -8   6   8     4352.94     4286.90     53.67 o
  -6   6   8      159.42      152.56      6.48 o
  -4   6   8     2432.18     2250.47     40.25 o
  -2   6   8     2425.65     2283.31     61.84 o
   0   6   8     1043.60      955.31     19.80 o
   2   6   8      730.56      793.16     17.73 o
   4   6   8      448.84      529.59     13.19 o
   6   6   8        2.82       -6.34      5.50 o
   8   6   8       77.91       86.80      7.28 o
  10   6   8      189.45      246.85     10.11 o
  12   6   8      228.93      289.65     16.91 o
 -21   7   8       10.45        3.13      6.46 o
 -19   7   8        0.22       -9.93      7.33 o
 -17   7   8      612.36      655.71     15.79 o
 -15   7   8      102.99      101.20      6.93 o
 -13   7   8      525.58      649.03     14.57 o
 -11   7   8     1534.16     1649.96     21.78 o
  -9   7   8     1668.08     1565.70     26.77 o
  -7   7   8       89.02       72.20      6.33 o
  -5   7   8      278.99      319.60     12.75 o
  -3   7   8      621.67      592.98     18.65 o
  -1   7   8      782.50      905.01     23.66 o
   1   7   8        2.21       -1.73      6.51 o
   3   7   8      136.84      189.11     11.49 o
   5   7   8      893.12      886.71     21.12 o
   7   7   8       15.17        5.92      6.19 o
   9   7   8       72.73       84.81      8.47 o
 -20   8   8       76.64       34.78      8.03 o
 -18   8   8      208.95      176.59     10.18 o
 -16   8   8      129.27      157.24      9.23 o
 -14   8   8      138.25      136.22      8.18 o
 -12   8   8        0.03        9.20      5.34 o
 -10   8   8        1.71        7.73      6.27 o
  -8   8   8      355.06      320.64     15.23 o
  -6   8   8       74.17       89.19     10.89 o
  -4   8   8        0.55       -9.62      6.76 o
  -2   8   8       36.53       17.39      8.00 o
   0   8   8      110.19       81.62     10.08 o
   2   8   8       18.55       39.87      8.54 o
   4   8   8       88.84      109.68     16.10 o
   6   8   8        7.42       14.71      7.39 o
   8   8   8       13.93        7.16      7.59 o
 -15   9   8       12.57        5.47      6.10 o
 -13   9   8        9.04       21.19      6.03 o
 -11   9   8      860.75      901.68     21.22 o
  -9   9   8      425.74      376.70     21.24 o
  -7   9   8        0.19      -15.08     10.05 o
  -5   9   8       37.14       14.87     10.18 o
  -3   9   8      396.42      401.75     23.88 o
  -1   9   8        6.62       -3.40      9.64 o
   1   9   8       33.39       28.26     11.06 o
   3   9   8      220.57      259.74     20.64 o
   5   9   8      234.05      236.81     14.51 o
 -10  10   8      186.20      172.98     17.02 o
  -8  10   8      226.84      177.03     20.31 o
  -6  10   8      327.61      342.83     36.44 o
  -4  10   8      655.55      802.01     31.59 o
  -2  10   8      468.22      564.65     26.15 o
 -27   1   9      235.82      226.60      9.79 o
 -25   1   9        3.90       29.89      6.13 o
 -23   1   9      163.04      142.85      6.33 o
 -21   1   9        0.90       -5.12      3.41 o
 -19   1   9      355.98      375.69      7.34 o
 -17   1   9      525.51      563.08      7.98 o
 -15   1   9       49.98       21.10      2.33 o
 -13   1   9     1629.77     1857.53     16.90 o
 -11   1   9      507.14      651.59      7.78 o
  -9   1   9     5036.76     5360.87     53.21 o
  -7   1   9    34620.66    34785.48    339.08 o
  -5   1   9     5671.57     5903.65     74.50 o
  -3   1   9      858.17      916.85     12.53 o
  -1   1   9     3957.50     3926.08     46.48 o
   1   1   9     1733.61     1909.91     27.20 o
   3   1   9      264.15      260.73      8.61 o
   5   1   9       16.92       30.70      3.50 o
   7   1   9      135.77       81.79      5.26 o
   9   1   9      811.22      884.19     16.44 o
  11   1   9       23.20        8.39      6.63 o
  13   1   9       10.77        3.97      7.01 o
  15   1   9      200.34      187.39     12.17 o
 -28   2   9       98.26      110.05      8.26 o
 -26   2   9      549.31      546.72     14.13 o
 -24   2   9     1043.68      951.81     18.25 o
 -22   2   9      736.27      710.74     12.53 o
 -20   2   9     2321.83     2230.37     23.91 o
 -18   2   9     2013.20     1943.50     20.82 o
 -16   2   9       88.03      132.96      4.74 o
 -14   2   9     2885.81     2783.47     23.75 o
 -12   2   9      197.24      218.11      3.88 o
 -10   2   9       29.20       24.64      3.29 o
  -8   2   9     1916.22     2126.81     21.41 o
  -6   2   9      209.67      383.10      9.74 o
  -4   2   9      141.21       75.07      3.85 o
  -2   2   9      913.03      706.27     14.17 o
   0   2   9     2691.42     2335.74     37.18 o
   2   2   9      173.57      117.77      8.01 o
   4   2   9      328.79      354.93      7.93 o
   6   2   9     1991.87     1939.15     29.17 o
   8   2   9      104.95      138.97      7.84 o
  10   2   9      724.25      668.35     17.42 o
  12   2   9      103.76      137.71     11.21 o
  14   2   9      153.58      139.62     12.83 o
 -27   3   9      343.63      402.83     14.23 o
 -25   3   9       71.98       64.70      7.64 o
 -23   3   9      133.77      146.70      6.94 o
 -21   3   9      167.21      146.73      6.85 o
 -19   3   9      103.65       92.43      4.76 o
 -17   3   9      231.98      234.54      8.11 o
 -15   3   9     1083.44      928.84     10.95 o
 -13   3   9     5505.92     5659.90     48.87 o
 -11   3   9      317.45      382.33      7.27 o
  -9   3   9       80.40      128.10      4.09 o
  -7   3   9     5661.67     5816.81     63.09 o
  -5   3   9      106.35       64.05      2.89 o
  -3   3   9      266.39      281.47      7.24 o
  -1   3   9     3471.43     3266.63     58.91 o
   1   3   9     1895.28     1861.70     37.01 o
   3   3   9     5774.79     6128.49     90.86 o
   5   3   9      162.92      189.69     10.15 o
   7   3   9     1555.32     1297.41     24.55 o
   9   3   9      505.32      495.31     14.76 o
  11   3   9       43.20       62.25      9.08 o
  13   3   9       18.35       25.22      9.19 o
 -26   4   9        6.12       -5.38      6.74 o
 -24   4   9      645.82      725.29     18.01 o
 -22   4   9      520.59      531.31     12.97 o
 -20   4   9       60.61      100.25      6.25 o
 -18   4   9     1690.25     1693.11     23.39 o
 -16   4   9     2109.89     2239.40     24.66 o
 -14   4   9      365.08      488.15      8.19 o
 -12   4   9     2630.27     2513.04     27.47 o
 -10   4   9       54.32       38.30      3.36 o
  -8   4   9      933.51      933.84     13.28 o
  -6   4   9      485.29      524.43     11.70 o
  -4   4   9      186.30      196.94      4.71 o
  -2   4   9     7014.43     7354.45     74.24 o
   0   4   9      999.20     1122.71     14.54 o
   2   4   9     4067.97     3751.11     51.80 o
   4   4   9       15.46       16.01      5.17 o
   6   4   9     1126.41     1231.66     23.95 o
   8   4   9       71.94       54.19      7.42 o
  10   4   9        5.67       -6.25      7.42 o
  12   4   9        8.06        2.33      8.52 o
  14   4   9       14.70       25.17     10.10 o
 -25   5   9      292.34      296.45     17.29 o
 -23   5   9        9.90       24.49      6.64 o
 -21   5   9      226.69      196.69     11.27 o
 -19   5   9      153.26      188.28      8.02 o
 -17   5   9      455.68      586.12     12.81 o
 -15   5   9       10.69       -5.20      3.47 o
 -13   5   9      706.09      653.08     10.30 o
 -11   5   9        6.82        5.54      3.88 o
  -9   5   9     3608.72     3624.98     41.78 o
  -7   5   9     1422.94     1567.69     20.41 o
  -5   5   9     1317.69     1354.39     22.92 o
  -3   5   9     2831.07     2709.67     45.63 o
  -1   5   9       11.47       11.63      2.92 o
   1   5   9     1079.62     1184.62     18.47 o
   3   5   9      144.84      131.73      5.62 o
   5   5   9      207.11      132.73      6.14 o
   7   5   9      293.04      296.82     12.51 o
   9   5   9       11.28        3.29      7.57 o
  11   5   9      359.76      397.14     18.52 o
 -24   6   9       37.06       60.61      8.35 o
 -22   6   9       23.70       29.84      6.60 o
 -20   6   9      393.62      371.77     11.96 o
 -18   6   9      458.39      411.10     16.65 o
 -16   6   9        9.44       14.61      4.85 o
 -14   6   9     2395.65     2438.02     33.30 o
 -12   6   9      384.98      466.00      8.56 o
 -10   6   9      550.80      548.22     13.56 o
  -8   6   9        3.68        0.28      3.89 o
  -6   6   9      823.26      835.28     14.82 o
  -4   6   9     1346.69     1301.13     24.63 o
  -2   6   9      517.99      471.33     12.96 o
   0   6   9      308.68      317.09     10.85 o
   2   6   9       55.43       41.50      5.48 o
   4   6   9        4.08        6.90      4.99 o
   6   6   9      149.64      124.69      8.39 o
   8   6   9       21.79       13.01      8.52 o
  10   6   9       16.72       -8.21      8.79 o
 -21   7   9        8.73        0.81      5.99 o
 -19   7   9       45.06       50.90      7.14 o
 -17   7   9      121.14      108.55      7.94 o
 -15   7   9      492.44      445.61     12.95 o
 -13   7   9      399.09      321.46     11.11 o
 -11   7   9     1419.73     1278.15     25.83 o
  -9   7   9      216.30      199.27     13.16 o
  -7   7   9       18.00        5.61      6.54 o
  -5   7   9      666.03      521.16     17.49 o
  -3   7   9        0.69        4.50      6.97 o
  -1   7   9       59.58       44.04      7.77 o
   1   7   9      533.65      401.87     16.58 o
   3   7   9      421.16      431.37     14.14 o
   5   7   9       37.36       59.97     10.04 o
   7   7   9       90.45       96.30      8.19 o
   9   7   9       77.32       62.04      7.13 o
 -20   8   9      107.60       96.42      9.73 o
 -18   8   9      500.40      654.05     18.60 o
 -16   8   9       26.67       22.72      6.17 o
 -14   8   9      153.25      149.05     11.21 o
 -12   8   9      985.78     1094.56     48.09 o
 -10   8   9     1724.79     1625.26     44.48 o
  -8   8   9       65.94       72.30     11.61 o
  -6   8   9      120.04      120.91     14.11 o
  -4   8   9     1240.59     1190.87     29.88 o
  -2   8   9     1752.67     1802.00     39.50 o
   0   8   9       34.55       42.40      8.54 o
   2   8   9        9.60        1.44      7.58 o
   4   8   9      767.67      885.17     22.09 o
   6   8   9       68.33       57.28      9.04 o
 -15   9   9       83.99      118.66      8.61 o
 -13   9   9      196.77      245.50     17.82 o
 -11   9   9      400.28      493.18     23.24 o
  -9   9   9      295.59      302.68     19.15 o
  -7   9   9       90.23       81.55     22.81 o
  -5   9   9       84.25       76.08     12.45 o
  -3   9   9      172.41      150.73     14.64 o
  -1   9   9       52.08       43.50     12.84 o
   1   9   9       30.77       16.81     14.85 o
   3   9   9       51.16       40.34     11.65 o
  -8  10   9        4.79      -12.57     10.46 o
  -6  10   9        8.26      -17.44     25.24 o
  -4  10   9       44.17       40.11     12.49 o
 -28   0  10     1231.91     1368.56     38.29 o
 -26   0  10        3.93       -1.91      6.91 o
 -24   0  10       13.25       23.43      6.57 o
 -22   0  10     2086.97     2063.66     39.18 o
 -20   0  10     3338.95     3361.66     51.59 o
 -18   0  10     7444.63     7313.86     85.05 o
 -16   0  10       99.77      101.56      4.18 o
 -14   0  10     2259.45     1936.23     29.40 o
 -12   0  10     3154.87     3010.21     36.18 o
 -10   0  10    17578.54    18904.26    301.43 o
  -8   0  10    25630.49    26163.38    382.20 o
  -6   0  10    21301.07    22966.61    371.94 o
  -4   0  10      360.00      275.49     10.39 o
  -2   0  10       94.59      139.87     14.28 o
   0   0  10     4845.88     4677.11     98.18 o
   2   0  10     5525.43     5043.89     85.10 o
   4   0  10      279.58      297.32     11.26 o
   6   0  10       17.76       16.30      5.73 o
   8   0  10      381.85      345.31     14.05 o
  10   0  10       79.68      134.91     13.05 o
  12   0  10       66.25       34.56     10.75 o
  14   0  10      139.00      132.42     15.49 o
 -27   1  10      309.19      229.53      9.68 o
 -25   1  10     1240.40     1324.41     22.84 o
 -23   1  10      281.66      264.64      8.30 o
 -21   1  10        4.33       -4.63      3.08 o
 -19   1  10      674.12      740.64      9.89 o
 -17   1  10      339.27      330.74      5.36 o
 -15   1  10      404.33      318.37      5.49 o
 -13   1  10      325.54      389.39      5.34 o
 -11   1  10     1368.48     1391.82     15.98 o
  -9   1  10      175.04      280.41     10.89 o
  -7   1  10     3916.36     4220.59     46.01 o
  -5   1  10     1091.84     1252.32     17.89 o
  -3   1  10      848.75      886.39     12.44 o
  -1   1  10     2812.74     2705.41     37.12 o
   1   1  10       72.01       82.58      5.69 o
   3   1  10       43.35       32.22      5.82 o
   5   1  10     1172.08     1154.90     19.57 o
   7   1  10      734.52      694.26     13.38 o
   9   1  10      528.70      546.83     14.06 o
  11   1  10       34.69       69.43      8.35 o
  13   1  10      130.08      101.46      9.94 o
 -28   2  10        0.43      -11.21      7.47 o
 -26   2  10       38.78       42.95      6.71 o
 -24   2  10      145.34      125.48      7.02 o
 -22   2  10        1.83       -1.30      4.02 o
 -20   2  10      610.53      540.46      9.54 o
 -18   2  10       13.45        2.36      2.63 o
 -16   2  10     1822.85     1712.42     16.59 o
 -14   2  10      173.81      203.60      4.05 o
 -12   2  10       18.07       17.26      2.21 o
 -10   2  10      107.34       84.94      3.46 o
  -8   2  10        2.52       -1.20      1.42 o
  -6   2  10       27.47       36.63      4.18 o
  -4   2  10      431.96      354.28      8.01 o
  -2   2  10      444.35      517.66     11.93 o
   0   2  10      834.27      819.91     19.03 o
   2   2  10      169.45      180.92     11.13 o
   4   2  10       89.04       81.12      6.30 o
   6   2  10      279.31      220.74      7.91 o
   8   2  10      163.06      128.60      9.95 o
  10   2  10       25.33       31.28      8.52 o
  12   2  10       19.08       20.09     10.80 o
  14   2  10        7.75        3.07     10.10 o
 -27   3  10      342.25      429.84     15.20 o
 -25   3  10      694.03      679.32     15.52 o
 -23   3  10     1062.29     1163.21     23.67 o
 -21   3  10     1886.01     1938.23     24.33 o
 -19   3  10     1704.55     1722.63     22.65 o
 -17   3  10      252.13      169.31      4.98 o
 -15   3  10     1300.87     1216.05     12.60 o
 -13   3  10      729.53      804.93      9.67 o
 -11   3  10        8.02        4.04      2.82 o
  -9   3  10       13.23       -2.98      1.98 o
  -7   3  10     2436.08     2407.31     25.62 o
  -5   3  10      627.61      610.50     10.77 o
  -3   3  10      952.43      871.52     17.62 o
  -1   3  10     1964.32     2093.04     40.48 o
   1   3  10      168.65      192.51     14.93 o
   3   3  10      246.10      157.60      6.76 o
   5   3  10       54.40       66.86      5.54 o
   7   3  10     1363.92     1324.34     25.40 o
   9   3  10       93.61       98.69      8.25 o
  11   3  10       55.11       83.64     10.09 o
  13   3  10      234.48      288.00     16.23 o
 -26   4  10        5.87        5.68      6.71 o
 -24   4  10      250.44      273.22     10.76 o
 -22   4  10      752.07      650.12     15.01 o
 -20   4  10      432.84      357.99      9.64 o
 -18   4  10     1749.50     1569.06     20.34 o
 -16   4  10     1736.72     1869.60     22.21 o
 -14   4  10     1944.22     2086.26     23.84 o
 -12   4  10       75.71      120.94      5.38 o
 -10   4  10      444.03      443.42     10.31 o
  -8   4  10     1461.77     1538.74     19.85 o
  -6   4  10       77.59      111.62      3.82 o
  -4   4  10      251.80      232.92      5.88 o
  -2   4  10      269.38      264.45      5.52 o
   0   4  10      365.80      292.51      7.81 o
   2   4  10     2269.38     2145.79     31.89 o
   4   4  10       77.06       64.89      5.92 o
   6   4  10     2303.55     2193.62     37.69 o
   8   4  10       28.92       28.98      6.87 o
  10   4  10        0.06       -5.71      7.75 o
  12   4  10       26.50        4.10      8.77 o
 -25   5  10      183.92      180.46     10.17 o
 -23   5  10      199.19      202.33     12.06 o
 -21   5  10      499.94      537.74     13.62 o
 -19   5  10      105.42       72.86      5.94 o
 -17   5  10      321.07      340.78      9.71 o
 -15   5  10       23.30       25.24      3.55 o
 -13   5  10     1099.90     1216.34     21.46 o
 -11   5  10      863.16     1009.74     15.49 o
  -9   5  10     1278.90     1257.42     22.68 o
  -7   5  10      204.37      198.60      6.32 o
  -5   5  10     1018.30     1235.39     24.52 o
  -3   5  10      104.24       94.60      4.54 o
  -1   5  10      154.50      175.05      6.03 o
   1   5  10       24.01        4.92      3.15 o
   3   5  10     1113.89      948.12     20.02 o
   5   5  10      118.43      148.62     10.29 o
   7   5  10       74.50       75.04      9.37 o
   9   5  10       17.53        9.38      8.51 o
  11   5  10        6.29       29.84     13.32 o
 -24   6  10      222.18      257.59     12.19 o
 -22   6  10       72.39      109.83      7.91 o
 -20   6  10      222.76      195.77      8.88 o
 -18   6  10      739.50      752.78     17.48 o
 -16   6  10      242.49      243.94     11.49 o
 -14   6  10     1838.67     1784.79     22.77 o
 -12   6  10      229.10      259.58     11.04 o
 -10   6  10      945.82      837.46     17.03 o
  -8   6  10      218.08      196.77     10.66 o
  -6   6  10      155.31      147.61      8.52 o
  -4   6  10       77.48       82.11      6.60 o
  -2   6  10      895.45      812.50     17.60 o
   0   6  10        0.02        7.52      4.75 o
   2   6  10      858.08      789.27     16.48 o
   4   6  10      299.43      408.63     12.19 o
   6   6  10       68.17       59.61     10.52 o
   8   6  10       48.46       49.76     10.27 o
  10   6  10      147.59      140.32     12.74 o
 -21   7  10      227.77      182.49     11.68 o
 -19   7  10      192.25      212.31     14.60 o
 -17   7  10      145.74      181.26     10.26 o
 -15   7  10      227.38      234.75      9.03 o
 -13   7  10      196.88      194.02     15.06 o
 -11   7  10      360.63      325.01     21.42 o
  -9   7  10       15.79       16.65      6.94 o
  -7   7  10       24.94       20.35      7.15 o
  -5   7  10       27.44       -7.07      6.94 o
  -3   7  10     2514.52     2788.01     53.60 o
  -1   7  10      587.75      640.35     19.25 o
   1   7  10       17.25        4.64      5.97 o
   3   7  10        1.87       20.87      6.18 o
   5   7  10        2.28        5.85      5.83 o
   7   7  10      184.48      216.96     15.26 o
 -20   8  10      152.30      158.73     17.60 o
 -18   8  10        1.82        0.24      5.88 o
 -16   8  10      100.62      115.65      8.47 o
 -14   8  10        0.45       13.17     10.44 o
 -12   8  10       47.40       54.64     16.25 o
 -10   8  10        1.71        2.74      9.03 o
  -8   8  10      109.50       86.50      9.84 o
  -6   8  10        3.38       -0.36      7.82 o
  -4   8  10       45.83       54.57      9.87 o
  -2   8  10        3.08        2.64      7.72 o
   0   8  10       94.74       90.85      9.69 o
   2   8  10       17.23       11.06      8.29 o
   4   8  10      108.95      117.10      9.38 o
 -15   9  10      154.41      158.79     16.10 o
 -13   9  10       60.48       70.95     12.95 o
 -11   9  10       60.36       56.08     11.86 o
  -9   9  10       68.38       74.26     15.43 o
  -7   9  10      122.00      144.48     14.03 o
  -5   9  10      143.01       95.06     12.67 o
  -3   9  10      422.09      391.70     20.62 o
  -1   9  10      149.72      141.09     13.88 o
   1   9  10       28.41       10.34      9.70 o
 -29   1  11      378.44      439.04     15.02 o
 -27   1  11       70.18       79.96      8.14 o
 -25   1  11      523.85      559.66     13.56 o
 -23   1  11      224.37      205.76      7.42 o
 -21   1  11      763.24      666.04     13.49 o
 -19   1  11     1930.61     2033.03     21.55 o
 -17   1  11      673.20      674.84      9.51 o
 -15   1  11     1460.90     1427.77     13.95 o
 -13   1  11      408.78      462.44      6.84 o
 -11   1  11     6493.63     6975.42     80.69 o
  -9   1  11       71.12      127.68      6.29 o
  -7   1  11      264.89      355.10      6.07 o
  -5   1  11       91.97      122.58      7.65 o
  -3   1  11      468.85      557.15     11.75 o
  -1   1  11      712.43      783.11     13.84 o
   1   1  11     2545.12     2622.57     47.43 o
   3   1  11      262.45      262.60      7.58 o
   5   1  11      869.39      886.67     14.71 o
   7   1  11        5.91        7.98      4.70 o
   9   1  11      193.48      178.69     10.39 o
  11   1  11       10.12       22.42      7.45 o
  13   1  11      190.71      209.22     14.01 o
 -28   2  11      280.98      277.87     12.10 o
 -26   2  11      325.68      333.87     11.97 o
 -24   2  11       84.51      100.44      6.59 o
 -22   2  11      856.62      916.61     15.14 o
 -20   2  11      237.47      198.85      6.09 o
 -18   2  11      854.47      749.40      9.67 o
 -16   2  11      429.72      554.84      6.88 o
 -14   2  11      422.00      324.54      4.68 o
 -12   2  11     2800.92     2634.76     28.81 o
 -10   2  11      960.73     1160.87     12.75 o
  -8   2  11     4303.39     4147.33     49.68 o
  -6   2  11      330.37      248.51      6.75 o
  -4   2  11      361.83      372.76      8.46 o
  -2   2  11      878.49      838.67     16.77 o
   0   2  11      280.21      275.42     10.73 o
   2   2  11     1047.25     1045.71     24.08 o
   4   2  11       20.49       38.80      4.19 o
   6   2  11      638.39      680.66     24.88 o
   8   2  11     1523.10     1431.12     27.76 o
  10   2  11       34.35       25.64     10.86 o
  12   2  11      118.49      115.27     11.97 o
 -27   3  11      104.56       75.82      9.35 o
 -25   3  11      195.88      237.85     11.73 o
 -23   3  11      127.37       84.98      6.32 o
 -21   3  11      235.91      246.99      7.99 o
 -19   3  11     4395.01     4458.57     44.88 o
 -17   3  11     1701.89     1661.16     19.32 o
 -15   3  11        0.77        1.71      1.93 o
 -13   3  11      857.96      757.27     10.81 o
 -11   3  11     3235.68     3237.91     34.90 o
  -9   3  11      555.19      583.13      8.04 o
  -7   3  11       80.44       72.57      4.97 o
  -5   3  11     1409.18     1459.99     25.63 o
  -3   3  11       32.07        1.46      5.11 o
  -1   3  11        3.57        1.00      5.27 o
   1   3  11      649.08      585.07     17.68 o
   3   3  11       44.67       16.77      7.06 o
   5   3  11      100.46       98.45      6.33 o
   7   3  11      553.26      685.05     18.50 o
   9   3  11      693.94      652.67     20.51 o
  11   3  11        2.07       -3.67      9.91 o
 -26   4  11      126.53      127.95      9.00 o
 -24   4  11     1580.55     1435.80     25.28 o
 -22   4  11      436.79      365.13     11.27 o
 -20   4  11      673.21      547.67     12.04 o
 -18   4  11      103.12      139.22      6.60 o
 -16   4  11      519.22      540.31      9.04 o
 -14   4  11     1000.83     1052.80     18.14 o
 -12   4  11     1163.50     1127.86     15.40 o
 -10   4  11     3174.38     2902.40     39.50 o
  -8   4  11      766.87      760.85     10.66 o
  -6   4  11      319.04      302.31      7.52 o
  -4   4  11       94.47       78.48      4.64 o
  -2   4  11       53.91       20.77      4.18 o
   0   4  11     1349.75     1449.52     26.34 o
   2   4  11       96.04       90.17      5.49 o
   4   4  11       89.40       68.96      6.20 o
   6   4  11     1757.38     1616.78     30.06 o
   8   4  11      160.05      157.10     11.14 o
  10   4  11      341.43      372.03     17.47 o
 -25   5  11       35.44       70.01      8.08 o
 -23   5  11      270.33      347.15     15.82 o
 -21   5  11      638.82      792.07     16.58 o
 -19   5  11      317.44      363.07     11.00 o
 -17   5  11      654.74      528.36     12.23 o
 -15   5  11      442.72      353.07     11.31 o
 -13   5  11      558.15      545.20     20.97 o
 -11   5  11        1.22       -3.80      3.34 o
  -9   5  11        0.03       -3.40      3.62 o
  -7   5  11      380.54      329.51     15.53 o
  -5   5  11      362.84      326.03      8.34 o
  -3   5  11      133.16      112.52      6.95 o
  -1   5  11     1066.95     1119.91     17.93 o
   1   5  11      403.50      488.63     13.25 o
   3   5  11     1593.59     1822.77     32.50 o
   5   5  11     1002.17     1052.94     22.76 o
   7   5  11       14.12       12.46     10.91 o
   9   5  11        2.44        9.75      8.73 o
 -24   6  11        0.37       -3.45      7.60 o
 -22   6  11      187.41      189.03      9.36 o
 -20   6  11       70.44       77.69      7.35 o
 -18   6  11        2.18        0.00      4.98 o
 -16   6  11       38.45       30.46      4.65 o
 -14   6  11      326.02      363.11     13.12 o
 -12   6  11     1817.46     1796.94     38.15 o
 -10   6  11        2.51       -2.72      6.22 o
  -8   6  11      818.08      767.74     17.67 o
  -6   6  11       20.97       19.06      5.55 o
  -4   6  11        0.13       -3.67      4.88 o
  -2   6  11       42.02       56.82      5.62 o
   0   6  11        6.43       -8.01      5.34 o
   2   6  11      380.34      352.67      9.12 o
   4   6  11        0.86       -2.54      8.34 o
   6   6  11      149.36      166.81     13.51 o
   8   6  11        6.59       17.26      9.19 o
 -21   7  11        0.91        2.81      6.86 o
 -19   7  11      217.44      212.72     15.88 o
 -17   7  11        3.43       -7.25      9.21 o
 -15   7  11       40.06       11.49      8.10 o
 -13   7  11      243.63      246.35     13.73 o
 -11   7  11      172.65      192.08     11.63 o
  -9   7  11      122.32      133.80     10.18 o
  -7   7  11       22.54        7.94      8.42 o
  -5   7  11      291.77      198.60     11.58 o
  -3   7  11     1368.80     1374.94     31.85 o
  -1   7  11       50.40       47.49      7.03 o
   1   7  11       17.28       36.33      6.54 o
   3   7  11      548.75      497.52     14.21 o
   5   7  11      333.41      352.29     17.60 o
 -18   8  11      310.67      308.56     11.69 o
 -16   8  11      836.62      972.02     33.71 o
 -14   8  11      959.38      924.82     46.61 o
 -12   8  11        9.18       26.87     10.48 o
 -10   8  11       60.40       43.29      9.02 o
  -8   8  11       51.40       11.60      8.17 o
  -6   8  11      866.52      770.15     22.97 o
  -4   8  11      990.61     1001.37     35.80 o
  -2   8  11      286.55      295.98     14.47 o
   0   8  11        9.90        9.36      6.70 o
   2   8  11        4.45        6.89      6.57 o
 -15   9  11       39.57       48.64     12.71 o
 -13   9  11      111.54      155.28     23.02 o
 -11   9  11       35.90       47.67     11.90 o
  -9   9  11       47.96       79.47     12.59 o
  -7   9  11       96.71      168.59     34.06 o
  -5   9  11       27.66       49.05     10.98 o
  -3   9  11      374.25      392.45     20.13 o
  -1   9  11        0.59        4.27      9.58 o
 -28   0  12        3.90       -1.64     16.29 o
 -26   0  12     1994.48     1867.93     53.96 o
 -24   0  12        0.75       -7.67      6.39 o
 -22   0  12        3.39        6.64      8.66 o
 -20   0  12     5357.26     5066.94     86.12 o
 -18   0  12       94.16       47.55      4.12 o
 -16   0  12     1177.95     1263.70     18.07 o
 -14   0  12     1370.49     1252.97     18.24 o
 -12   0  12    13385.15    12976.82    209.60 o
 -10   0  12    17691.91    16922.07    292.67 o
  -8   0  12     1984.92     1943.54     31.35 o
  -6   0  12     1002.90      902.87     17.78 o
  -4   0  12      668.15      730.96     20.45 o
  -2   0  12      213.38      268.66     13.16 o
   0   0  12     4372.06     4188.64     82.84 o
   2   0  12        2.97        4.56      4.12 o
   4   0  12       17.33       39.02      5.77 o
   6   0  12        7.32       -9.01      6.01 o
   8   0  12        2.00       -4.04      9.31 o
  10   0  12       48.18       23.25     10.55 o
  12   0  12       26.26       52.82     21.71 o
 -29   1  12      117.10      116.27      9.43 o
 -27   1  12       21.41        5.47      6.77 o
 -25   1  12      226.87      225.18      8.93 o
 -23   1  12        0.23       -3.03      4.14 o
 -21   1  12      110.43      118.71      5.56 o
 -19   1  12     1359.34     1384.05     16.44 o
 -17   1  12      131.65      119.96      3.48 o
 -15   1  12       15.61        7.09      1.84 o
 -13   1  12      329.64      317.85      6.76 o
 -11   1  12     3594.72     3453.16     38.83 o
  -9   1  12     3567.34     3546.07     39.13 o
  -7   1  12     2489.91     2369.72     26.91 o
  -5   1  12      987.84      901.91     18.80 o
  -3   1  12        0.01        1.85      3.16 o
  -1   1  12      201.94      236.56      9.11 o
   1   1  12     1959.79     2007.60     38.05 o
   3   1  12        3.22        4.65      8.04 o
   5   1  12       85.46       66.51      5.33 o
   7   1  12     2754.92     2758.01     45.60 o
   9   1  12       46.22       44.89      8.54 o
  11   1  12       78.25       57.36      9.64 o
 -28   2  12       83.79       46.75      7.75 o
 -26   2  12       46.32       41.46      6.97 o
 -24   2  12      380.84      330.49      9.84 o
 -22   2  12        2.23        0.02      3.98 o
 -20   2  12     1032.85      948.00     13.43 o
 -18   2  12       33.65       60.53      4.03 o
 -16   2  12        0.18       -2.84      1.89 o
 -14   2  12     1323.35     1294.02     15.44 o
 -12   2  12     1659.88     1637.29     18.75 o
 -10   2  12      290.93      202.89      5.30 o
  -8   2  12       28.34       17.21      2.68 o
  -6   2  12      219.13      227.22      6.77 o
  -4   2  12      538.60      534.69     11.64 o
  -2   2  12     1005.86      868.76     20.16 o
   0   2  12      572.87      623.17     17.03 o
   2   2  12       81.12       96.64      8.40 o
   4   2  12      400.84      407.99      9.58 o
   6   2  12      357.66      337.37     16.98 o
   8   2  12      122.66      168.74     11.18 o
  10   2  12      137.85      119.20     11.04 o
 -27   3  12        0.04       -0.32      6.56 o
 -25   3  12       18.15       -2.79      5.25 o
 -23   3  12      123.15      138.21      6.67 o
 -21   3  12       64.48       69.36      5.35 o
 -19   3  12        7.57       18.03      3.79 o
 -17   3  12     2496.63     2503.33     27.32 o
 -15   3  12     2812.10     2715.94     31.90 o
 -13   3  12     2943.65     3092.07     40.99 o
 -11   3  12      469.55      426.83      7.63 o
  -9   3  12      318.37      329.12      5.79 o
  -7   3  12      166.51      139.41      5.07 o
  -5   3  12      596.44      619.87     17.60 o
  -3   3  12      624.89      552.36     16.24 o
  -1   3  12      862.05      850.48     21.69 o
   1   3  12      172.14      188.92     10.86 o
   3   3  12      435.85      492.93     35.58 o
   5   3  12      458.98      549.02     13.90 o
   7   3  12      419.74      448.04     13.95 o
   9   3  12      174.88      196.40     12.69 o
  11   3  12      112.74      133.05     12.34 o
 -26   4  12       23.40       25.14      7.81 o
 -24   4  12       48.90       65.07      6.91 o
 -22   4  12      797.03      866.53     20.66 o
 -20   4  12      291.21      323.03      9.62 o
 -18   4  12        2.45        2.94      3.96 o
 -16   4  12      371.07      269.63      8.41 o
 -14   4  12      194.03      230.05      7.22 o
 -12   4  12     3651.47     3785.03     47.22 o
 -10   4  12      333.72      290.20      6.58 o
  -8   4  12     1716.91     1718.78     21.19 o
  -6   4  12     2586.88     2396.25     34.75 o
  -4   4  12      295.26      315.29      9.38 o
  -2   4  12      186.27      136.59     10.59 o
   0   4  12        6.36        4.27      8.34 o
   2   4  12      201.79      161.36      7.03 o
   4   4  12      324.03      248.91      9.89 o
   6   4  12     1471.25     1330.04     26.37 o
   8   4  12      208.99      260.97     14.16 o
  10   4  12       32.03       61.97     10.52 o
 -25   5  12      693.42      797.07     18.01 o
 -23   5  12       46.43       41.66      6.37 o
 -21   5  12      249.49      222.41      8.89 o
 -19   5  12      136.96      136.68      7.13 o
 -17   5  12      457.56      512.62     14.95 o
 -15   5  12      310.01      270.28     12.40 o
 -13   5  12     2700.99     2635.68     50.42 o
 -11   5  12      151.51      131.71      7.57 o
  -9   5  12       56.10       30.67      4.74 o
  -7   5  12       12.94       38.81      4.24 o
  -5   5  12       11.54        3.85      3.03 o
  -3   5  12      230.63      218.46      8.85 o
  -1   5  12        2.07       -7.14      5.58 o
   1   5  12      448.86      488.65     13.22 o
   3   5  12       79.00       89.72      7.28 o
   5   5  12       43.59       33.83      9.09 o
   7   5  12       53.66       52.93      9.53 o
 -24   6  12      101.57      119.53      8.48 o
 -22   6  12        0.54        8.37      5.63 o
 -20   6  12       27.34       27.54      5.75 o
 -18   6  12      949.15     1106.36     19.62 o
 -16   6  12      289.81      295.34     14.74 o
 -14   6  12        0.24       11.06      8.24 o
 -12   6  12        6.30        2.94      6.42 o
 -10   6  12     3074.16     3041.54     56.95 o
  -8   6  12     2354.22     2169.56     36.94 o
  -6   6  12       12.71        7.24      5.35 o
  -4   6  12     2294.88     2072.97     31.42 o
  -2   6  12      878.92      868.36     14.18 o
   0   6  12      267.12      180.35      9.46 o
   2   6  12     1698.75     1726.54     32.54 o
   4   6  12        7.89        5.28      8.49 o
   6   6  12      171.81      217.70     13.83 o
 -21   7  12      221.21      251.14     11.73 o
 -19   7  12       17.38        5.06      4.84 o
 -17   7  12      397.40      400.56     21.12 o
 -15   7  12     1293.36     1290.68     32.26 o
 -13   7  12      219.82      274.41     13.88 o
 -11   7  12       31.87       54.69     12.43 o
  -9   7  12      253.14      281.46     13.66 o
  -7   7  12      352.45      326.46     14.37 o
  -5   7  12        0.16        4.69      6.90 o
  -3   7  12        3.18        6.04      6.47 o
  -1   7  12      106.52      163.67      9.16 o
   1   7  12       71.35       88.35      6.59 o
   3   7  12       69.42       86.81     11.01 o
   5   7  12      145.93      185.23     14.08 o
 -18   8  12        0.66        1.58     13.13 o
 -16   8  12       85.64       59.91     13.42 o
 -14   8  12       51.14       42.51     11.48 o
 -12   8  12        8.99        1.36      9.18 o
 -10   8  12        0.34       -5.56      7.60 o
  -8   8  12      131.58       97.60     10.28 o
  -6   8  12        4.63        8.26      8.09 o
  -4   8  12       52.65       60.75     13.72 o
  -2   8  12       32.60       24.58      7.91 o
   0   8  12       18.77        8.34      6.42 o
   2   8  12       37.42       25.19      6.72 o
 -13   9  12      124.23      107.15     14.32 o
 -11   9  12       61.54       73.62     12.62 o
  -9   9  12        5.12       13.12     18.88 o
  -7   9  12       50.90       55.42     11.09 o
  -5   9  12        0.75       -5.64      9.30 o
  -3   9  12        1.35       10.08      8.17 o
 -29   1  13      164.66      150.96      9.86 o
 -27   1  13      381.05      469.95     18.40 o
 -25   1  13       43.68       15.10      5.55 o
 -23   1  13      416.13      429.81     10.89 o
 -21   1  13      419.78      374.74      8.64 o
 -19   1  13      120.26      164.46      5.27 o
 -17   1  13       95.79      124.70      3.77 o
 -15   1  13      239.19      236.73      6.29 o
 -13   1  13     1342.61     1474.95     23.13 o
 -11   1  13     4645.84     4967.06     54.36 o
  -9   1  13     3762.34     3734.52     52.25 o
  -7   1  13     3382.00     3388.69     37.64 o
  -5   1  13        1.40        0.64      2.81 o
  -3   1  13      127.19      126.53      6.24 o
  -1   1  13       41.16       28.23      5.40 o
   1   1  13        7.79       15.51     12.39 o
   3   1  13       39.28       38.31      4.09 o
   5   1  13       11.81       10.38      5.17 o
   7   1  13      359.42      360.46     14.96 o
   9   1  13       49.65       60.55      9.47 o
 -28   2  13       58.16       34.41      7.60 o
 -26   2  13     1688.35     1680.45     28.17 o
 -24   2  13      125.28      173.69      8.28 o
 -22   2  13      419.11      408.65      9.47 o
 -20   2  13     2010.55     1919.09     24.40 o
 -18   2  13       43.87       54.78      4.99 o
 -16   2  13        4.29        5.05      2.78 o
 -14   2  13     6415.00     6374.99     64.56 o
 -12   2  13      487.55      507.62     11.87 o
 -10   2  13       10.28        9.77      2.54 o
  -8   2  13     1041.88     1031.20     13.80 o
  -6   2  13     2407.45     2278.81     34.53 o
  -4   2  13      129.67      112.01      8.79 o
  -2   2  13       58.95       91.60      7.23 o
   0   2  13     2789.75     2576.19     48.78 o
   2   2  13      228.05      208.91     11.01 o
   4   2  13       27.79       56.67      6.02 o
   6   2  13      984.79      921.40     19.97 o
   8   2  13        9.11        6.67      7.80 o
  10   2  13        0.01       -0.50      8.63 o
 -27   3  13      107.66       78.30      8.17 o
 -25   3  13      433.55      487.99     18.66 o
 -23   3  13        0.55        2.07      4.52 o
 -21   3  13      353.45      411.36      9.51 o
 -19   3  13      152.00      119.54      4.73 o
 -17   3  13      587.22      624.22     11.59 o
 -15   3  13       98.46       70.33      3.63 o
 -13   3  13     2231.03     2198.65     23.23 o
 -11   3  13        8.60       13.70      2.11 o
  -9   3  13        0.13       -2.75      3.19 o
  -7   3  13     1510.70     1829.82     24.55 o
  -5   3  13      119.40      135.76      9.32 o
  -3   3  13        0.04       -1.91      5.59 o
  -1   3  13      283.24      239.11     25.00 o
   1   3  13      994.07      933.52     29.38 o
   3   3  13       28.46        3.83     10.82 o
   5   3  13      162.14      211.85      9.33 o
   7   3  13        1.99       12.19      7.43 o
   9   3  13        9.99        0.95      8.46 o
 -26   4  13        6.87        2.60      7.15 o
 -24   4  13       16.86        4.15      8.55 o
 -22   4  13       58.46       18.93      4.79 o
 -20   4  13       21.68        1.96      3.82 o
 -18   4  13     1496.02     1481.88     28.89 o
 -16   4  13      881.07      888.73     15.08 o
 -14   4  13      348.02      384.56     12.04 o
 -12   4  13       36.90       49.91      7.78 o
 -10   4  13       12.91       16.72      3.63 o
  -8   4  13      476.17      384.60     18.16 o
  -6   4  13        1.03        1.11      3.79 o
  -4   4  13      795.23      784.10     27.08 o
  -2   4  13     1792.23     1616.72     42.53 o
   0   4  13       23.39        0.77     15.39 o
   2   4  13        2.21       13.55     10.21 o
   4   4  13        6.47       -0.73      5.20 o
   6   4  13       21.03        9.28      6.09 o
   8   4  13       90.90      106.39     10.95 o
 -25   5  13        0.48       -5.79      6.55 o
 -23   5  13        4.40       -1.76      5.48 o
 -21   5  13      481.46      519.09     13.89 o
 -19   5  13       34.27       14.56      6.80 o
 -17   5  13      729.08      843.38     23.42 o
 -15   5  13       34.85        4.68      7.20 o
 -13   5  13     1173.94     1197.16     27.54 o
 -11   5  13       90.74       90.30      6.81 o
  -9   5  13     2212.66     2162.57     31.12 o
  -7   5  13     1757.16     1783.44     23.68 o
  -5   5  13      273.23      291.04     10.06 o
  -3   5  13      708.58      747.82     16.24 o
  -1   5  13       77.26       74.93      6.15 o
   1   5  13       32.87       25.58     10.02 o
   3   5  13        5.06        4.95      5.62 o
   5   5  13        0.24        5.30      7.72 o
   7   5  13       17.39       20.58      9.41 o
 -24   6  13       54.87       22.04      6.82 o
 -22   6  13      144.88      113.36      9.18 o
 -20   6  13       66.93       80.85     12.05 o
 -18   6  13       69.60      112.11     10.94 o
 -16   6  13       12.70        9.57      7.89 o
 -14   6  13      230.42      248.94     12.97 o
 -12   6  13        1.29       -1.95      6.74 o
 -10   6  13        3.48       -1.13      8.81 o
  -8   6  13      248.13      203.06      9.55 o
  -6   6  13      834.70      731.71     16.39 o
  -4   6  13      133.66       98.66      4.79 o
  -2   6  13      527.12      449.90     13.81 o
   0   6  13       16.69       25.10      6.74 o
   2   6  13       20.40       25.60      8.26 o
   4   6  13       38.66       33.82      9.89 o
 -21   7  13       13.98      -10.16     10.23 o
 -19   7  13      144.62      201.07     15.80 o
 -17   7  13      745.66      720.50     62.08 o
 -15   7  13      488.61      432.42     24.33 o
 -13   7  13      179.61      259.50     13.65 o
 -11   7  13      175.88      153.88     11.02 o
  -9   7  13      135.20      110.12      9.61 o
  -7   7  13       20.12       48.08      7.95 o
  -5   7  13      727.77      721.90     20.13 o
  -3   7  13      197.33      157.35      8.75 o
  -1   7  13       70.67      136.37     21.14 o
   1   7  13        0.50        8.97      8.56 o
   3   7  13       21.78       18.52      9.64 o
 -18   8  13        7.36       -0.05     10.06 o
 -16   8  13      528.33      573.06     25.25 o
 -14   8  13      468.36      399.55     21.26 o
 -12   8  13      739.62      754.17     23.64 o
 -10   8  13       17.79       -7.29      7.48 o
  -8   8  13      336.56      372.63     16.01 o
  -6   8  13      514.06      570.28     19.12 o
  -4   8  13      236.89      265.63     13.56 o
  -2   8  13       16.60       16.29      6.62 o
   0   8  13        0.40       -8.46      9.38 o
 -11   9  13       74.74      133.87     14.12 o
  -9   9  13      238.91      286.48     18.25 o
 -28   0  14      670.41      762.76     26.25 o
 -26   0  14       11.64       -2.28      7.34 o
 -24   0  14      269.19      284.53     30.69 o
 -22   0  14      578.75      480.14     17.55 o
 -20   0  14     1494.94     1404.98     29.29 o
 -18   0  14     1081.45     1163.07     34.62 o
 -16   0  14      119.21       56.67      7.20 o
 -14   0  14     1873.00     1933.56     43.89 o
 -12   0  14     1894.60     1692.44     43.75 o
 -10   0  14     1703.02     1792.34     66.18 o
  -8   0  14     2639.09     2558.24     48.47 o
  -6   0  14      790.83      881.80     18.16 o
  -4   0  14      178.82      179.09      8.97 o
  -2   0  14     1158.34     1142.55     28.89 o
   0   0  14     1417.59     1182.79     24.08 o
   2   0  14       54.52       53.90      6.19 o
   4   0  14      265.45      206.53     11.14 o
   6   0  14      771.63      878.25     38.08 o
   8   0  14      467.83      440.31     21.79 o
 -29   1  14        4.64        0.28      7.00 o
 -27   1  14     1090.53     1046.34     22.18 o
 -25   1  14       35.12       33.60      5.73 o
 -23   1  14      169.34      150.06      6.88 o
 -21   1  14      661.40      631.31     13.92 o
 -19   1  14       14.51       -3.83      2.55 o
 -17   1  14      639.09      629.78     10.44 o
 -15   1  14      745.12      682.12     13.19 o
 -13   1  14        1.93        4.93      3.95 o
 -11   1  14      625.72      560.74     12.33 o
  -9   1  14     2753.37     2694.21     33.55 o
  -7   1  14      251.65      289.55      6.06 o
  -5   1  14      524.87      594.55     23.66 o
  -3   1  14        0.03       -3.89      4.38 o
  -1   1  14      696.21      861.29     20.16 o
   1   1  14      594.13      625.06     19.41 o
   3   1  14       38.95       36.82      4.66 o
   5   1  14       25.57        9.99      5.87 o
   7   1  14        7.74       15.98     13.62 o
   9   1  14       23.89       17.44      8.79 o
 -28   2  14       21.63       29.23      7.53 o
 -26   2  14       89.22       66.04      7.28 o
 -24   2  14        0.55        2.91      5.30 o
 -22   2  14       86.08       98.62      5.95 o
 -20   2  14      230.20      241.71      5.95 o
 -18   2  14       83.33       80.84      4.33 o
 -16   2  14      190.01      249.48      5.85 o
 -14   2  14      182.32      137.88      6.75 o
 -12   2  14      466.03      504.67      9.35 o
 -10   2  14      804.03      879.87     12.70 o
  -8   2  14       43.61       91.85      3.84 o
  -6   2  14      362.49      373.18     10.76 o
  -4   2  14      630.27      654.92     17.25 o
  -2   2  14      112.64       67.45      7.38 o
   0   2  14       50.16       61.64      9.38 o
   2   2  14      304.04      298.09     16.64 o
   4   2  14       38.74       43.02      7.11 o
   6   2  14      290.98      334.78     12.00 o
   8   2  14       60.90       46.89      9.29 o
 -27   3  14     1038.21     1127.74     22.03 o
 -25   3  14      901.50      900.44     18.57 o
 -23   3  14      796.49      724.42     14.46 o
 -21   3  14     1442.54     1598.56     21.57 o
 -19   3  14      110.81      117.33      6.21 o
 -17   3  14       15.96       -1.18      4.37 o
 -15   3  14       50.09       73.95      4.71 o
 -13   3  14      399.50      510.36      8.25 o
 -11   3  14       84.93       41.54      4.53 o
  -9   3  14      335.06      331.28      7.51 o
  -7   3  14     3037.38     3173.79     49.47 o
  -5   3  14      204.36      216.79     16.69 o
  -3   3  14       78.04       99.33      8.47 o
  -1   3  14        6.60        2.05     10.09 o
   1   3  14      153.09      146.84     12.94 o
   3   3  14      189.45      179.84      9.36 o
   5   3  14        2.01       -4.73      8.14 o
   7   3  14       60.47       70.22      9.76 o
 -26   4  14      733.99      710.32     18.32 o
 -24   4  14      288.68      324.07     12.39 o
 -22   4  14        3.74       -3.69      4.41 o
 -20   4  14      128.00      161.45      7.72 o
 -18   4  14       16.65       11.23      6.08 o
 -16   4  14        7.63       -2.00      5.35 o
 -14   4  14     1515.64     1635.36     27.23 o
 -12   4  14      333.05      351.29      7.81 o
 -10   4  14      212.57      267.58     11.34 o
  -8   4  14     1570.58     1425.81     25.18 o
  -6   4  14       52.98       60.88      4.89 o
  -4   4  14      214.84      179.02     14.57 o
  -2   4  14        0.50      -12.93      8.62 o
   0   4  14     1013.70     1024.33     32.23 o
   2   4  14      254.14      289.87      9.26 o
   4   4  14      117.97       94.09      7.18 o
   6   4  14        2.73        8.12     11.59 o
 -25   5  14       56.13       17.46      6.65 o
 -23   5  14       26.58        3.35      5.88 o
 -21   5  14       30.58       52.16      7.66 o
 -19   5  14       14.45       21.46     12.79 o
 -17   5  14      551.87      572.55     18.82 o
 -15   5  14       21.35       13.14      6.73 o
 -13   5  14        0.80        3.06      7.52 o
 -11   5  14      250.87      268.50     10.81 o
  -9   5  14        4.39        2.57      3.08 o
  -7   5  14      644.18      825.98     17.85 o
  -5   5  14       65.91       57.61      6.06 o
  -3   5  14      160.29      159.82      7.99 o
  -1   5  14       25.71       -2.24      6.50 o
   1   5  14        0.18        1.96      6.88 o
   3   5  14        0.03        3.87      7.11 o
   5   5  14      288.47      407.11     20.78 o
 -24   6  14       35.50       17.47      9.46 o
 -22   6  14      538.69      558.04     25.06 o
 -20   6  14       54.17       24.23     17.11 o
 -18   6  14       75.48      102.10     15.57 o
 -16   6  14     1813.04     1917.99     41.46 o
 -14   6  14       58.69       60.80      8.47 o
 -12   6  14      295.15      294.95     13.56 o
 -10   6  14      737.91      772.04     20.60 o
  -8   6  14      114.18      123.27     12.56 o
  -6   6  14      116.54      166.88      8.75 o
  -4   6  14      334.14      351.57     12.49 o
  -2   6  14      191.45      196.00      9.89 o
   0   6  14      168.33      190.51      9.89 o
   2   6  14       76.63       81.60     10.08 o
 -21   7  14       30.69       18.77     11.60 o
 -19   7  14       16.06       10.65     10.28 o
 -17   7  14        7.02       16.42      8.88 o
 -15   7  14        1.20       -4.27      8.02 o
 -13   7  14        0.66       -7.54      9.53 o
 -11   7  14       82.31       36.49      8.03 o
  -9   7  14       13.45       17.42      7.34 o
  -7   7  14      935.68      913.58     23.39 o
  -5   7  14      104.80      166.15      9.32 o
  -3   7  14      501.73      571.43     20.19 o
  -1   7  14        6.04        4.63      8.16 o
   1   7  14        3.81       -1.36      8.95 o
 -16   8  14       72.32       96.76     13.32 o
 -14   8  14       13.98        9.45      9.49 o
 -12   8  14       38.57       27.76      8.75 o
 -10   8  14      114.01      119.07     14.56 o
  -8   8  14       44.68       66.49      9.15 o
  -6   8  14       41.04       42.70      8.36 o
  -4   8  14        9.65        2.29      6.30 o
 -29   1  15        1.45       -4.28      6.63 o
 -27   1  15        5.31        3.08      5.97 o
 -25   1  15       43.63       69.05      6.04 o
 -23   1  15      359.40      332.86      9.52 o
 -21   1  15      416.62      437.49      8.56 o
 -19   1  15     1588.57     1470.35     20.95 o
 -17   1  15       70.75       99.34      7.38 o
 -15   1  15        9.21        0.92      4.42 o
 -13   1  15      514.06      586.80     14.74 o
 -11   1  15      211.05      161.41      6.01 o
  -9   1  15      369.40      356.47     10.21 o
  -7   1  15      560.77      621.97     11.56 o
  -5   1  15      286.67      297.38     14.92 o
  -3   1  15      285.97      341.45     11.87 o
  -1   1  15      281.83      362.33     12.80 o
   1   1  15      407.75      411.87     10.89 o
   3   1  15        1.41       -6.75      4.90 o
   5   1  15      330.49      316.59     11.81 o
   7   1  15       33.82       38.78     10.30 o
 -28   2  15      546.08      680.20     16.51 o
 -26   2  15      355.46      389.24     11.39 o
 -24   2  15        1.15       -0.60      4.62 o
 -22   2  15      598.33      673.51     16.30 o
 -20   2  15        0.12       -4.73      4.61 o
 -18   2  15      672.18      733.46     14.38 o
 -16   2  15      138.53      144.97      6.37 o
 -14   2  15      271.29      227.36      7.97 o
 -12   2  15     3861.12     3773.45     47.09 o
 -10   2  15      995.14     1036.40     18.68 o
  -8   2  15      111.77       83.22      4.10 o
  -6   2  15      321.35      282.87     20.77 o
  -4   2  15        0.73       -7.15      5.49 o
  -2   2  15       12.84       34.14      6.92 o
   0   2  15        1.12       -1.82      6.41 o
   2   2  15      487.19      501.49     21.19 o
   4   2  15      491.54      533.73     13.93 o
   6   2  15       61.43       66.03      8.85 o
 -27   3  15       72.10       81.90      7.53 o
 -25   3  15     1186.35     1077.79     19.25 o
 -23   3  15       65.25       70.56      5.73 o
 -21   3  15       76.92       79.02      7.66 o
 -19   3  15       41.60       36.59      6.39 o
 -17   3  15      162.22      129.68      7.72 o
 -15   3  15       57.45       50.87      3.58 o
 -13   3  15     1283.25     1262.92     20.55 o
 -11   3  15     2110.59     1908.67     31.07 o
  -9   3  15      685.01      710.10     13.28 o
  -7   3  15        3.45        5.51      5.86 o
  -5   3  15       48.06       45.94     18.05 o
  -3   3  15      241.07      253.57     15.29 o
  -1   3  15      439.59      531.58     36.56 o
   1   3  15      391.92      500.56     21.93 o
   3   3  15       13.23       33.65      6.27 o
   5   3  15       24.23        8.77      6.75 o
 -26   4  15       28.23       43.36      8.91 o
 -24   4  15      296.66      286.19     10.39 o
 -22   4  15        0.01       -6.31      6.58 o
 -20   4  15      147.03       93.71      9.03 o
 -18   4  15      631.07      662.99     18.11 o
 -16   4  15      223.26      225.38     11.46 o
 -14   4  15      408.97      372.60      8.05 o
 -12   4  15        8.88       11.44      4.95 o
 -10   4  15      476.21      423.81     13.56 o
  -8   4  15      216.60      189.62      8.20 o
  -6   4  15      230.81      263.72      8.23 o
  -4   4  15      728.60      717.69     25.26 o
  -2   4  15        0.47       -6.64      9.60 o
   0   4  15        4.02        0.95      9.17 o
   2   4  15       43.58       34.10      6.87 o
   4   4  15      545.34      542.99     14.85 o
 -25   5  15       69.52       71.46      9.99 o
 -23   5  15      395.69      439.97     21.47 o
 -21   5  15      862.30      983.72     27.18 o
 -19   5  15      180.11      168.87     18.67 o
 -17   5  15      472.43      350.33     14.94 o
 -15   5  15      151.21      129.89      9.25 o
 -13   5  15       20.77       19.08      5.99 o
 -11   5  15      137.18      118.45      4.89 o
  -9   5  15      116.92      146.86      8.84 o
  -7   5  15      565.22      587.27     14.73 o
  -5   5  15        0.59        0.76      5.10 o
  -3   5  15      231.24      335.75     10.51 o
  -1   5  15     1171.89     1150.04     22.31 o
   1   5  15       55.94       62.90      6.48 o
   3   5  15       90.90      160.16      9.01 o
 -22   6  15      143.56      153.07     14.48 o
 -20   6  15      119.07      104.34     11.12 o
 -18   6  15       24.09       43.72     11.03 o
 -16   6  15       42.79       32.67     14.80 o
 -14   6  15      554.53      581.72     18.60 o
 -12   6  15        1.78        1.10      6.49 o
 -10   6  15        3.97       -2.80      5.66 o
  -8   6  15      418.27      430.88     16.71 o
  -6   6  15        1.28       -6.63      6.14 o
  -4   6  15       24.93       32.44      7.50 o
  -2   6  15       21.93       32.73      6.66 o
   0   6  15      157.15      159.47     11.54 o
   2   6  15       10.81       30.47     10.50 o
 -19   7  15       73.76       51.10     11.35 o
 -17   7  15      917.44      929.04     26.65 o
 -15   7  15       14.82       38.77      9.52 o
 -13   7  15        1.07        5.07      7.38 o
 -11   7  15       70.26       85.08      9.10 o
  -9   7  15      286.24      275.21     12.63 o
  -7   7  15      273.84      202.34      9.57 o
  -5   7  15        3.35       -5.04      8.11 o
  -3   7  15       24.12        8.83      8.26 o
  -1   7  15       41.55       30.73     10.24 o
 -14   8  15       36.09       25.97     10.34 o
 -12   8  15       64.89       79.59     14.28 o
 -10   8  15        1.50       -5.60      7.04 o
  -8   8  15        1.96       10.61      7.76 o
  -6   8  15      428.43      426.43     13.91 o
 -28   0  16       19.89       31.31      8.90 o
 -26   0  16      220.02      232.72     12.75 o
 -24   0  16       53.61       42.43      7.84 o
 -22   0  16      829.51      996.68     25.85 o
 -20   0  16     1251.10     1308.39     37.44 o
 -18   0  16      200.22      165.70     12.97 o
 -16   0  16      274.53      204.18     20.76 o
 -14   0  16     4433.60     4544.79    186.49 o
 -12   0  16    10263.06    10368.09    407.25 o
 -10   0  16     1097.26     1095.51     29.62 o
  -8   0  16       14.04       12.06      5.80 o
  -6   0  16     1435.98     1366.72     45.55 o
  -4   0  16        3.46        7.32      8.66 o
  -2   0  16      489.98      370.49     13.02 o
   0   0  16      455.35      473.79     15.83 o
   2   0  16      220.68      183.76     15.54 o
   4   0  16       88.43      199.87     20.97 o
 -27   1  16      263.75      284.90     10.44 o
 -25   1  16      801.74      745.57     14.84 o
 -23   1  16        2.12       -3.36      3.88 o
 -21   1  16      291.76      293.30      9.61 o
 -19   1  16      811.84      823.28     23.11 o
 -17   1  16      469.55      508.96     16.85 o
 -15   1  16      849.73      853.15     28.18 o
 -13   1  16     2810.55     2849.21     47.06 o
 -11   1  16      209.93      264.27     10.37 o
  -9   1  16       53.30      106.85      5.98 o
  -7   1  16      117.76      112.07      6.55 o
  -5   1  16       39.48       37.62     10.07 o
  -3   1  16       50.48       37.92      6.54 o
  -1   1  16       17.17        4.34      6.16 o
   1   1  16      159.51      172.15      6.99 o
   3   1  16      336.08      321.81     11.09 o
   5   1  16      175.48      234.54     12.99 o
 -28   2  16        7.28       10.89      6.71 o
 -26   2  16       79.23       56.22      6.17 o
 -24   2  16        6.99        4.95      4.38 o
 -22   2  16       69.61       69.52      7.28 o
 -20   2  16       69.53       40.78      6.04 o
 -18   2  16       61.65       51.81      8.57 o
 -16   2  16        0.17        3.11      6.58 o
 -14   2  16        2.68        0.52      6.90 o
 -12   2  16       98.17      147.58      8.44 o
 -10   2  16       29.28       28.81      4.36 o
  -8   2  16       11.43       16.76      3.47 o
  -6   2  16       10.55       18.50      6.00 o
  -4   2  16      665.78      729.73     19.56 o
  -2   2  16      405.62      512.27     16.64 o
   0   2  16        1.23      -10.16      8.11 o
   2   2  16      112.44      144.95     13.29 o
   4   2  16       14.05        6.51      5.54 o
 -27   3  16       94.91       94.30      7.48 o
 -25   3  16        5.94        5.20      5.04 o
 -23   3  16       17.75        4.79      6.37 o
 -21   3  16      262.09      269.66     11.16 o
 -19   3  16      636.26      762.94     17.71 o
 -17   3  16     1116.40     1108.38     17.95 o
 -15   3  16      165.71      215.61     12.10 o
 -13   3  16      416.02      425.95     11.08 o
 -11   3  16        0.51        4.66      4.63 o
  -9   3  16        0.27       -0.05      4.24 o
  -7   3  16      371.53      376.53     16.74 o
  -5   3  16      308.70      327.17     16.61 o
  -3   3  16       33.45       38.84     10.09 o
  -1   3  16      170.24      171.57     13.64 o
   1   3  16      122.35      129.14     18.30 o
   3   3  16      108.09      116.26      7.45 o
 -26   4  16      276.35      440.67     13.85 o
 -24   4  16        0.51       -9.02      7.07 o
 -22   4  16      508.37      455.01     15.11 o
 -20   4  16       16.95        3.68      6.35 o
 -18   4  16      190.67      226.92     15.52 o
 -16   4  16       27.80       23.81      5.40 o
 -14   4  16        0.19       -7.46      8.82 o
 -12   4  16      993.26     1085.09     21.50 o
 -10   4  16       14.09       10.86      5.24 o
  -8   4  16      167.91      134.07      7.05 o
  -6   4  16      335.21      362.38     11.99 o
  -4   4  16      114.31      119.53     12.35 o
  -2   4  16      148.93      150.38     17.36 o
   0   4  16      436.50      360.42     19.97 o
   2   4  16      174.18      144.95     10.13 o
 -25   5  16      147.62      139.49     16.17 o
 -23   5  16      568.11      628.31     25.50 o
 -21   5  16        2.53       -2.93      7.95 o
 -19   5  16       68.53       60.40      8.83 o
 -17   5  16       13.60       14.98      7.19 o
 -15   5  16      254.45      295.83     12.25 o
 -13   5  16      160.23      168.89      8.55 o
 -11   5  16      858.81      765.72     21.07 o
  -9   5  16       49.91       69.70      6.86 o
  -7   5  16      296.59      260.56     10.28 o
  -5   5  16      174.79      210.17      8.89 o
  -3   5  16      280.73      248.30      9.29 o
  -1   5  16      129.01      115.51      7.09 o
   1   5  16      134.93      126.96      7.78 o
 -22   6  16      192.07      173.35     15.30 o
 -20   6  16      138.49      123.76     18.63 o
 -18   6  16      313.73      360.82     17.38 o
 -16   6  16        1.46        7.47      7.02 o
 -14   6  16      779.09      809.49     21.94 o
 -12   6  16       38.46       43.49      9.30 o
 -10   6  16      320.84      351.32     15.61 o
  -8   6  16      358.31      452.01     17.23 o
  -6   6  16       47.31       35.02      8.37 o
  -4   6  16      123.91      118.05     10.46 o
  -2   6  16      196.08      218.63     13.07 o
 -19   7  16       85.92       93.04     12.77 o
 -17   7  16      789.85      892.05     26.05 o
 -15   7  16      233.98      272.83     14.08 o
 -13   7  16       23.23       11.29      7.50 o
 -11   7  16       17.12        9.01      6.46 o
  -9   7  16       77.26       87.50     17.89 o
  -7   7  16       83.08       93.78     10.57 o
  -5   7  16       55.72       43.73     18.64 o
 -27   1  17      162.11      200.55     10.58 o
 -25   1  17      325.27      402.19     11.07 o
 -23   1  17      105.65       60.47      6.74 o
 -21   1  17       69.87       79.23     26.51 o
 -19   1  17      121.25      159.90     18.38 o
 -17   1  17      242.88      227.98     15.40 o
 -15   1  17      106.93       90.53      9.46 o
 -13   1  17     5864.16     5881.21    114.66 o
 -11   1  17       87.97       81.09     11.13 o
  -9   1  17      194.68      183.37      7.95 o
  -7   1  17      253.44      222.37      7.45 o
  -5   1  17      125.69      124.19      8.19 o
  -3   1  17       93.27       95.53      8.22 o
  -1   1  17       69.61       49.90      7.64 o
   1   1  17       15.58        5.66      4.83 o
   3   1  17       46.81       45.30      6.46 o
 -28   2  17       20.99        5.54      7.71 o
 -26   2  17      707.15      773.28     16.31 o
 -24   2  17       76.71       84.51      8.87 o
 -22   2  17        0.01       -7.09      5.20 o
 -20   2  17      628.14      662.86     14.83 o
 -18   2  17       63.47       32.58     11.00 o
 -16   2  17       19.10       12.86      9.14 o
 -14   2  17      305.34      345.11     14.41 o
 -12   2  17       94.83      115.20      8.72 o
 -10   2  17        0.67        1.53      4.23 o
  -8   2  17        6.68        9.61      3.54 o
  -6   2  17      710.54      760.99     20.10 o
  -4   2  17       11.70       11.33      8.13 o
  -2   2  17      277.03      205.76     14.19 o
   0   2  17      229.19      204.42     25.81 o
   2   2  17       41.64       43.83      5.47 o
 -27   3  17      163.63      251.55     13.81 o
 -25   3  17        2.04       10.36      7.41 o
 -23   3  17      175.62      162.30      9.67 o
 -21   3  17      382.84      487.97     14.30 o
 -19   3  17     1047.21     1077.08     21.34 o
 -17   3  17        0.05        3.53      9.67 o
 -15   3  17       20.74       25.68      9.76 o
 -13   3  17      220.02      251.35     12.56 o
 -11   3  17      191.85      174.56      7.94 o
  -9   3  17      108.85       70.16      5.47 o
  -7   3  17      484.53      522.94     21.75 o
  -5   3  17      209.15      182.14     35.62 o
  -3   3  17      249.03      194.46     14.61 o
  -1   3  17       71.42       80.78     11.70 o
   1   3  17        5.15       -4.26     10.27 o
 -26   4  17      111.49       63.03     10.08 o
 -24   4  17       31.59       44.44      8.14 o
 -22   4  17      810.76      653.22     19.67 o
 -20   4  17      382.63      380.58     13.34 o
 -18   4  17      390.59      399.80     12.10 o
 -16   4  17      161.60      158.47     14.50 o
 -14   4  17       31.83       46.81     10.83 o
 -12   4  17        1.33        6.02      8.68 o
 -10   4  17        0.04        1.24      4.97 o
  -8   4  17      332.02      338.05     10.31 o
  -6   4  17       63.10       28.33      9.81 o
  -4   4  17        8.65        3.23      8.90 o
  -2   4  17       76.44      112.87     14.73 o
   0   4  17      111.54      107.03     14.01 o
 -23   5  17        0.03        1.97      8.54 o
 -21   5  17       56.72       64.19      9.17 o
 -19   5  17       81.16      112.08      9.78 o
 -17   5  17        0.80       -6.41      6.01 o
 -15   5  17      599.63      614.29     26.74 o
 -13   5  17      304.19      290.30     18.23 o
 -11   5  17      584.48      549.87     33.85 o
  -9   5  17      376.64      428.96     13.24 o
  -7   5  17      250.38      277.76     10.50 o
  -5   5  17        7.31       23.25      5.50 o
  -3   5  17      148.86      107.00      6.83 o
  -1   5  17        0.02       -2.36      5.15 o
 -20   6  17        1.80       19.04      8.99 o
 -18   6  17        6.58       11.00      7.98 o
 -16   6  17       84.22       72.32      8.35 o
 -14   6  17       67.04      104.45      7.54 o
 -12   6  17      271.19      344.48     24.25 o
 -10   6  17        0.23        6.53     10.52 o
  -8   6  17        8.70        2.18      9.58 o
  -6   6  17      425.82      417.65     16.95 o
  -4   6  17       17.20        2.49      7.90 o
 -17   7  17       11.18       22.33      8.64 o
 -15   7  17      235.24      225.30     12.87 o
 -13   7  17       17.84       42.73      7.14 o
 -11   7  17      138.19      131.14     16.07 o
  -9   7  17       80.59       68.48     13.66 o
  -7   7  17      104.77       93.96     15.14 o
 -28   0  18      168.15      132.32     13.99 o
 -26   0  18      788.25      791.02     23.94 o
 -24   0  18      215.54      291.58     28.72 o
 -18   0  18       46.20       75.83     16.50 o
 -16   0  18       46.05       14.12     13.21 o
 -14   0  18     3197.29     2944.09     97.17 o
 -12   0  18     1101.08     1042.97     43.99 o
 -10   0  18      203.21      175.46     16.33 o
  -8   0  18       69.91       73.25      8.38 o
  -6   0  18      680.02      708.18     23.55 o
  -4   0  18      383.65      429.05     15.27 o
  -2   0  18        0.00        1.41      6.77 o
   0   0  18       11.69       23.42      7.38 o
   2   0  18      104.63      159.95     16.41 o
 -27   1  18      143.59      160.98      8.29 o
 -25   1  18       89.55       69.06     12.31 o
 -23   1  18        7.45       -8.86     10.76 o
 -21   1  18      119.01      142.73     16.00 o
 -19   1  18      119.85       59.72     11.37 o
 -17   1  18        5.05       21.09     13.79 o
 -15   1  18        1.52      -13.10      8.73 o
 -13   1  18      125.92       91.46      8.94 o
 -11   1  18        4.09       -0.01      5.34 o
  -9   1  18       97.36       68.43      5.88 o
  -7   1  18      238.53      270.29     10.29 o
  -5   1  18       47.27       73.86      9.23 o
  -3   1  18      123.12      147.81      9.56 o
  -1   1  18       46.89       49.28      5.09 o
   1   1  18       11.50        5.20      5.26 o
 -26   2  18        0.00       -7.21      6.57 o
 -24   2  18       23.90       23.69      6.31 o
 -22   2  18      298.45      191.93     17.32 o
 -20   2  18       32.03       44.24     26.43 o
 -18   2  18       15.29       10.95      9.54 o
 -16   2  18       11.44        0.30      9.11 o
 -14   2  18      126.51      142.52     10.10 o
 -12   2  18        7.63        5.25      6.41 o
 -10   2  18      425.00      454.44     13.90 o
  -8   2  18        0.18       -5.87      7.05 o
  -6   2  18       13.79        8.37      8.12 o
  -4   2  18      218.65      213.79     14.56 o
  -2   2  18       26.67       38.86      9.80 o
   0   2  18        6.46        4.64      9.80 o
 -25   3  18       38.58       38.46      7.86 o
 -23   3  18      101.85      115.32      8.37 o
 -21   3  18       92.70      107.40     14.36 o
 -19   3  18        4.16       22.83     11.69 o
 -17   3  18      181.09      135.56     14.18 o
 -15   3  18        2.27      -17.88     12.60 o
 -13   3  18      140.80      192.00     11.07 o
 -11   3  18       32.50       60.34      7.45 o
  -9   3  18      163.49      160.60      8.71 o
  -7   3  18      446.70      404.39     18.52 o
  -5   3  18       15.92       13.95     14.65 o
  -3   3  18       67.09       43.40     10.70 o
  -1   3  18       89.38      105.40     13.16 o
 -24   4  18        1.45        2.89      7.17 o
 -22   4  18       87.22      109.60      8.61 o
 -20   4  18      408.40      502.96     16.99 o
 -18   4  18       23.59       26.33     12.36 o
 -16   4  18      146.85      148.35     14.89 o
 -14   4  18      116.86      173.55     18.83 o
 -12   4  18      111.13       91.34      8.88 o
 -10   4  18      146.83      133.25      9.03 o
  -8   4  18      391.77      423.86     13.14 o
  -6   4  18      271.80      311.50     17.66 o
  -4   4  18      132.44      140.89     29.58 o
  -2   4  18       93.44      103.58     13.14 o
 -23   5  18      156.42      179.74     12.39 o
 -21   5  18       73.91       75.86     14.30 o
 -19   5  18      295.63      325.72     16.79 o
 -17   5  18      139.11      154.96     16.51 o
 -15   5  18      438.88      451.41     23.33 o
 -13   5  18      251.88      290.57     18.73 o
 -11   5  18      278.42      289.17     18.31 o
  -9   5  18      383.49      334.00     19.48 o
  -7   5  18       14.04        4.76      6.16 o
  -5   5  18        1.95       11.71      6.01 o
  -3   5  18       82.00       71.44     12.52 o
 -20   6  18      300.25      228.01     13.71 o
 -18   6  18       16.18       17.84     10.61 o
 -16   6  18      238.13      291.82     21.23 o
 -14   6  18       73.84       69.60     13.70 o
 -12   6  18       88.42       90.97     13.62 o
 -10   6  18       68.60       61.12     19.74 o
  -8   6  18        6.98        4.67      9.79 o
  -6   6  18       40.47       36.50     10.60 o
 -27   1  19      121.98      197.34     12.21 o
 -25   1  19      419.17      406.50     25.44 o
 -23   1  19        0.91       11.07     11.42 o
 -21   1  19      206.91      202.12     16.83 o
 -19   1  19       53.27       26.74     10.66 o
 -17   1  19       54.24       79.95     12.05 o
 -15   1  19        7.52       19.24      9.50 o
 -13   1  19      759.87      629.03     18.67 o
 -11   1  19      261.17      314.07     12.71 o
  -9   1  19      126.04      118.43      7.71 o
  -7   1  19      170.71      170.51     10.61 o
  -5   1  19      373.37      361.07     19.82 o
  -3   1  19       27.22       41.17     12.39 o
  -1   1  19        6.69        6.49      4.74 o
 -26   2  19      216.61      253.12     12.36 o
 -24   2  19        0.08        3.84     12.56 o
 -22   2  19        5.01       12.04     11.17 o
 -20   2  19       53.39       57.28     14.57 o
 -18   2  19       70.78       89.71     12.71 o
 -16   2  19        1.11       -3.61      9.32 o
 -14   2  19       15.15       10.19      8.93 o
 -12   2  19      218.79      292.52     19.41 o
 -10   2  19       54.96       44.38      6.76 o
  -8   2  19      184.61      207.11      8.70 o
  -6   2  19       23.71       11.74     11.74 o
  -4   2  19       21.17       55.74     10.40 o
  -2   2  19        8.37        3.37      9.44 o
 -25   3  19      263.85      227.52     12.49 o
 -23   3  19      258.03      325.77     22.63 o
 -21   3  19       50.62       87.45     14.78 o
 -19   3  19      226.72      273.17     19.21 o
 -17   3  19      226.53      234.75     17.00 o
 -15   3  19      141.18       74.56     11.60 o
 -13   3  19        0.17       -2.67      6.54 o
 -11   3  19      184.69      174.05     10.01 o
  -9   3  19      291.75      269.70     12.76 o
  -7   3  19      134.73      108.24     17.32 o
  -5   3  19      207.72      262.03     24.46 o
  -3   3  19        7.05        6.82     10.15 o
 -24   4  19      338.71      261.66     13.51 o
 -22   4  19       48.60       47.69      7.56 o
 -20   4  19       27.41       -2.02     11.84 o
 -18   4  19       85.71       69.86     13.51 o
 -16   4  19      200.07      196.11     16.51 o
 -14   4  19       98.04       95.84     24.46 o
 -12   4  19      181.65      230.22     20.31 o
 -10   4  19        9.51        9.53      6.60 o
  -8   4  19        0.44       -3.45      5.30 o
  -6   4  19        1.77      -11.74     13.79 o
  -4   4  19      114.46      119.82     20.11 o
 -21   5  19       50.14       79.73      8.39 o
 -19   5  19       15.52        9.02     12.39 o
 -17   5  19       27.31       10.18     11.89 o
 -15   5  19       55.47       59.27     13.03 o
 -13   5  19       68.58       48.51     12.08 o
 -11   5  19      181.46      165.18     14.64 o
  -9   5  19        3.60        8.69      9.38 o
  -7   5  19       37.06       61.05      7.67 o
 -16   6  19        0.07      -10.23     11.11 o
 -14   6  19       64.72      126.74     37.05 o
 -12   6  19       35.16       53.73     13.06 o
 -26   0  20     1109.03     1158.84     60.56 o
 -24   0  20       13.49        2.63     17.81 o
 -22   0  20       45.28      107.75     20.68 o
 -12   0  20      823.25      901.49     39.97 o
 -10   0  20        0.25       -4.62      7.58 o
  -8   0  20       34.58       66.12     12.68 o
  -6   0  20      351.39      437.10     36.77 o
  -4   0  20      109.39       80.52     10.01 o
 -25   1  20       92.96       40.87     20.52 o
 -23   1  20      113.80      117.90     35.08 o
 -21   1  20        2.21       -7.00     10.24 o
 -19   1  20      154.60      123.55     21.42 o
 -17   1  20        0.33       -3.02      9.55 o
 -15   1  20      253.06      220.48     19.08 o
 -13   1  20      161.98      128.53     12.15 o
 -11   1  20      259.98      319.26     13.15 o
  -9   1  20      127.36      103.70      7.91 o
  -7   1  20       17.93       15.57      7.16 o
  -5   1  20      146.88      159.08      8.37 o
  -3   1  20       68.77       67.36      6.27 o
 -24   2  20       18.25       47.95     14.24 o
 -22   2  20       64.92      100.48     14.79 o
 -20   2  20      190.49      185.52     16.85 o
 -18   2  20      122.80      133.93     14.59 o
 -16   2  20       34.66       49.84     11.26 o
 -14   2  20        0.04        3.07      8.98 o
 -12   2  20       23.41        7.88     10.41 o
 -10   2  20        7.91       -1.33      5.97 o
  -8   2  20       72.61      108.73      7.72 o
  -6   2  20        5.70       -2.13     11.82 o
  -4   2  20        3.67       -0.49     12.06 o
 -23   3  20       25.40       15.88     12.36 o
 -21   3  20      238.73      243.77     19.53 o
 -19   3  20      175.78      220.50     19.74 o
 -17   3  20       57.19       30.66     11.34 o
 -15   3  20       29.80       26.85     10.74 o
 -13   3  20        4.52      -12.45      8.75 o
 -11   3  20       13.15       33.01      7.24 o
  -9   3  20       34.75       35.04      8.14 o
  -7   3  20       14.61      -11.98     12.88 o
  -5   3  20      197.06      187.44     20.84 o
 -22   4  20        2.56       -3.62     14.20 o
 -20   4  20       35.65       21.39     12.85 o
 -18   4  20      184.88      232.34     18.68 o
 -16   4  20       45.22       74.60     13.16 o
 -14   4  20      215.76      263.59     17.72 o
 -12   4  20      213.85      236.69     16.48 o
 -10   4  20        2.78       -5.17      6.50 o
  -8   4  20        1.45       -4.66      5.32 o
 -19   5  20      209.91      181.92     18.09 o
 -17   5  20       21.12       30.03     12.59 o
 -15   5  20       37.65       45.88     12.64 o
 -13   5  20      118.22      163.48     15.59 o
 -11   5  20        7.35       -2.51      9.94 o
 -23   1  21       56.71       19.04     12.03 o
 -21   1  21        9.09       -1.62     11.90 o
 -19   1  21      529.03      526.80     26.47 o
 -17   1  21      703.23      591.84     24.60 o
 -15   1  21      261.83      207.77     15.08 o
 -13   1  21        7.76       18.06      9.27 o
 -11   1  21       52.30       37.91      9.03 o
  -9   1  21       15.63        2.62      7.95 o
  -7   1  21       86.43       68.45      7.83 o
 -24   2  21       30.83       16.63     19.37 o
 -22   2  21       73.86       74.12     14.67 o
 -20   2  21       71.33       86.14     14.00 o
 -18   2  21       47.10       41.11     12.09 o
 -16   2  21      231.40      290.51     24.74 o
 -14   2  21      106.94      151.89     13.46 o
 -12   2  21      297.95      330.90     17.45 o
 -10   2  21       46.45       25.15      6.63 o
  -8   2  21        4.73        0.78      5.47 o
 -21   3  21       10.26       10.23     12.44 o
 -19   3  21      317.70      377.32     22.13 o
 -17   3  21       22.57       30.03     11.55 o
 -15   3  21        2.77       -0.30     11.20 o
 -13   3  21      179.79      191.97     14.89 o
 -11   3  21       31.09       23.27      7.10 o
  -9   3  21       47.29       61.69      6.79 o
 -18   4  21        8.87       13.86     12.68 o
 -16   4  21      107.09       66.40     13.12 o
 -14   4  21       60.81       91.10     13.27 o
 -12   4  21      108.50       84.50     14.85 o
 -22   0  22       93.86       58.51     20.19 o
 -20   0  22        1.24       33.48     17.56 o
 -18   0  22      427.41      401.30     31.60 o
 -16   0  22     1437.20     1457.97     59.58 o
 -14   0  22        2.99       26.51     13.87 o
 -12   0  22       33.65       20.35     12.80 o
 -10   0  22      300.98      248.17     20.93 o
 -21   1  22      173.10      144.08     22.20 o
 -19   1  22      168.62      229.33     17.53 o
 -17   1  22        4.39       37.48     11.57 o
 -15   1  22      301.97      224.25     15.71 o
 -13   1  22        8.78       13.70     13.29 o
 -11   1  22       71.96       53.42     14.85 o
  -9   1  22       27.65       40.88      8.87 o
 -20   2  22        2.97       11.88     14.77 o
 -18   2  22       57.81       15.24     11.42 o
 -16   2  22      190.85      152.33     26.51 o
 -14   2  22        4.80       22.91     10.46 o
 -12   2  22        7.84        6.80      8.94 o
 -17   3  22        3.19       -9.32     10.51 o
 -15   3  22        2.81       -4.73     10.26 o
 
